# Supplementary material for: A robust and interpretable machine learning approach using multimodal biological data to predict future pathological tau accumulation
Source: Nat Commun. 2022 Apr 7;13:1887. doi: 10.1038/s41467-022-28795-7 (PMC8989879; doi:10.1038/s41467-022-28795-7)
Supplement: Supplementary file 4 — Supplementary Dataset [file 41467_2022_28795_MOESM4_ESM.xlsx]

## Sheet: Description
This file contains the source data used to generate figures and tables presented.
Figure/Table Number	Description
Figure 2 (F2)	Figure 2 shows the relationship between the multimodal scalar projection and each biological predictor, data included are the scalar projection values and the individual biological predictors.
Figure 3 (F2)	Figure 3 shows the distribution of the scalar projection for each group of interest, data included are the ADNI 2/GO (training data) scalar projection values and the class labels (Clinically Stable, Clinically Declining, Alzheimer's Clinical Syndrome). Additionally for the out of sample data: ADNI 3 & BACS scalar projection values and the baseline diagnosis are presented. The figure is generated …
Figure 4 (F4) Supplementary Table 2 (Sup T2)	Figure 4 and Supplementary table 2 show the mean and significance value for the rate of tau accumulation in each ROI for each group of the ADNI 3 sample (Clinically Stable, Clinically Declining). The values presented in Supplementary table 2 are the exact statistics for the one sided t-test against 0 for each group, statistics were performed using the ttest function in matlab, comparing the right…
Figure 5 (F5) Supplementary Table 4 (Sup T4)	Figure 5 and Supplementary table 4 show the relative reduction in sample size using the multimodal classification vs. Abeta positivity for each ROI for the ADNI 3 sample. The brain maps in figure 5 present a visual representation of the data in supplementary table 4. Supplementary table 4 shows the statistics and sample size required to observe a 25% decrease in tau accumulation for the Abeta pop…
Figure 6 (F6) Supplementary Table 5 (Sup T5)	Figure 6 and Supplementary table 5 show the regression fits and variance explained when fitting the scalar projection to rate of tau accumulation for the ADNI 3 clinically declining sample. The brain maps on figure 6 present a visual representation of the values shown in supplementary table 5. Regression parameters and statistics were calculated using the robustfit function in matlab. Variance ex…
Figure 7 (F7) Table 1 (T1)	Figure 7 and Table 1 show the variance explained between the real and predicted rate of tau accumulation for the BACS sample. Predicted values are derived using the scalar projection for the BACS sample and the regression fits from ADNI 3 (with outliers removed). Regression fits in ADNI 3 are calculated using the robustfit function in matlab and only ROIS where there are significant regression fi…
Supplementary Figure 1 (Sup F1)	Supplementary Figure 1 shows the raw data for the ADNI 2/GO training sample for each of the groups (Clinically Stable, Clinically Declining, Alzheimer's clinical syndrome). Data included are the biological predictor values used to train the model.
Supplementary Figure 2 (Sup F2)	Supplementary Figure 2 shows the relationship of the scalar projection to the MTL grey matter density for the BACS sample for subjects scanned using a 1.5T or 3T MRI scanner. The boxplot shows the difference in the residual of the fit of the scalar projection and the MTL grey matter density for the BACS sample, for subjects scanned using a 1.5T or 3T MRI scanner. Residuals were calculated in matl…
Supplementary Figure 3 (Sup F3) Supplementary Table 1 (Sup T1)	Supplementary Figure 3 and Supplementary table 1 show the mean and significance value for baseline tau burden in each ROI for each group of the ADNI 3 sample (Clinically Stable, Clinically Declining). The values presented in Supplementary table 1 are the exact statistics for the one sided t-test against 0 for each group, statistics were performed using the ttest function in matlab, comparing the …
Supplementary Figure 4 (Sup F4)	Supplementary Figure 4 show the mean value for baseline tau burden in each ROI for each group of the BACS sample (Clinically Stable, Clinically Declining). Data included are baseline tau burden for each ROI and the group identifier.
Supplementary Figure 5 (F5) Supplementary Table 3 (Sup T3)	Supplementary Figure 5 and Supplementary Table 3 show the mean and significance value for the rate of tau accumulation in each ROI for each group of the ADNI 3 sample (Cognitively normal, Mild cognitive impairment). The values presented in Supplementary table 3 are the exact statistics for the one sided t-test against 0 for each group, statistics were performed using the ttest function in matlab,…
Supplementary Figure 7	Supplementary Figure 7 shows the relationship between the MLT grey matter score and total intracranial volume. Data supplied are the MTL grey matter score and the total initracranial volume.

## Sheet: F2
Scalar Projection	MTL Grey Matter Density	Abeta	APOE 4	Group (1: Clinically Stable 2: Clinically Declining)
0.855439	0.0369342	72.7188	0	2
1.13803	0.029487	56.9865	0	2
0.765445	0.0278653	11.6011	0	2
1.86762	0.0290097	111.547	1	2
1.80946	0.0289967	119.049	0	2
1.69756	0.0344107	139.527	0	2
0.0791505	0.0376688	1.93326	0	2
1.08933	0.0391661	95.0276	1	2
0.463999	0.0343708	20.0678	0	2
1.0008	0.0342991	71.5374	0	2
1.14584	0.0324062	61.4168	1	2
1.86205	0.0304144	119.128	1	2
0.73931	0.037736	52.9304	1	2
0.544939	0.0317127	12.5265	0	2
0.855417	0.034592	45.9798	1	2
0.728559	0.0353632	51.3749	0	2
0.937214	0.0366647	65.8667	1	2
0.674725	0.031819	12.4871	1	2
1.17781	0.0318682	61.3971	1	2
1.06694	0.0313741	61.023	0	2
1.47056	0.034658	105.818	1	2
1.39207	0.0365178	122.18	0	2
1.68625	0.0368322	139.232	1	2
0.708414	0.0368276	57.8922	0	2
0.596081	0.0390263	59.7431	0	2
0.633294	0.0287364	3.86288	0	2
1.96247	0.0270898	109.618	1	2
0.619885	0.0261843	-12.1845	0	2
1.07891	0.0360827	89.3962	0	2
1.64252	0.0373725	138.129	1	2
0.679484	0.0379904	48.6183	1	2
0.76532	0.0400252	81.8747	0	2
1.04063	0.0373222	92.8617	0	2
0.963058	0.0421019	99.7926	1	2
0.318306	0.0346133	7.38739	0	2
1.3427	0.035379	97.6267	1	2
0.751656	0.0300035	22.6274	0	2
0.748783	0.0362923	58.6995	0	2
1.08017	0.0343389	66.2408	1	2
1.56158	0.0335925	108.456	1	2
0.715156	0.0369544	46.0782	1	2
1.12805	0.0380418	92.271	1	2
0.823995	0.0310466	22.4502	1	2
0.660266	0.0390339	52.7925	1	2
0.834012	0.0385744	66.93	1	2
1.41468	0.0418127	141.772	1	2
0.530081	0.0353993	19.2014	1	2
1.41308	0.0329644	103.671	0	2
1.01452	0.0376067	78.7833	1	2
1.07522	0.0330966	58.5814	1	2
1.24644	0.0373496	99.7138	1	2
1.65075	0.0308682	101.328	1	2
-0.0270669	0.038842	-1.55187	0	2
0.432095	0.041547	58.4633	0	2
1.57518	0.0361686	124.661	1	2
0.926653	0.0371002	67.3631	1	2
1.16628	0.037801	94.5747	1	2
-0.0792753	0.0421916	12.7628	0	2
1.07722	0.0342179	65.2563	1	2
0.460729	0.0302185	-4.2494	0	2
-0.0469369	0.039038	-2.33947	0	2
1.69578	0.0287765	93.5902	1	2
0.539588	0.0297072	0.41713	0	2
0.481706	0.0391924	36.4498	1	2
1.20807	0.0323252	80.1616	0	2
1.42135	0.0332053	92.6648	1	2
1.36206	0.0366937	107.098	1	2
1.1265	0.0387717	109.539	0	2
0.423819	0.0411618	42.2387	1	2
1.48168	0.0323907	93.7871	1	2
1.05246	0.0339746	61.4561	1	2
1.05494	0.0337116	60.1763	1	2
0.963713	0.0418764	98.5521	1	2
1.6335	0.0309488	100.127	1	2
1.77878	0.0262668	100.305	0	2
0.606586	0.0286662	-12.3223	1	2
1.06137	0.0339993	62.4603	1	2
1.32863	0.03531	109.067	0	2
2.1256	0.0347416	169.613	1	2
-0.175637	0.0411969	-2.30009	0	2
0.884395	0.034976	51.0007	1	2
2.37048	0.030272	167.447	1	2
1.28895	0.0362674	97.5676	1	2
0.649864	0.029019	-6.10026	1	2
1.22461	0.0294744	52.0837	1	2
1.18564	0.0399868	122.279	0	2
1.86956	0.0279043	105.345	1	2
0.8862	0.0371431	63.7008	1	2
1.76025	0.0329887	124.169	1	2
0.993024	0.0394299	100.442	0	2
0.884235	0.0332983	54.4859	0	2
0.433854	0.0420296	48.2244	1	2
1.43349	0.0421964	145.808	1	2
0.416232	0.0291367	-14.8032	0	2
1.38752	0.0272091	67.9341	0	2
-0.103857	0.0416931	7.50553	0	2
1.09606	0.0374798	85.9308	1	2
1.1116	0.0331991	75.8889	0	2
1.17513	0.0384739	99.32	1	2
0.325581	0.0332619	0.2793	0	2
1.62133	0.0348178	121.314	1	2
1.78242	0.026241	87.3091	1	2
1.40768	0.0374706	115.997	1	2
1.03159	0.0333255	55.687	1	2
1.1574	0.0300533	48.9333	1	2
0.389457	0.0400662	45.7829	0	2
1.40292	0.0351792	102.293	1	2
0.851246	0.0404119	79.2165	1	2
1.7701	0.0328945	137.775	0	2
1.16811	0.0367065	101.624	0	2
0.812159	0.0399403	85.9111	0	2
0.28379	0.0419091	33.0238	1	2
0.842191	0.0396697	87.25	0	2
1.29123	0.0325707	76.4205	1	2
1.35554	0.0412822	132.99	1	2
1.88277	0.0299759	118.597	1	2
1.79085	0.0319456	121.097	1	2
0.906532	0.0384723	73.3489	1	2
1.44171	0.0348882	104.361	1	2
1.02029	0.0341037	59.0933	1	2
0.625299	0.0420883	67.0678	1	2
0.346526	0.0401709	42.2387	0	2
0.801099	0.0392508	67.6585	1	2
0.635392	0.0331399	29.519	0	2
1.58171	0.0349035	131.178	0	2
0.682548	0.0291459	10.9907	0	2
1.19778	0.0346264	92.4679	0	2
0.37641	0.0412222	38.0053	1	2
0.897074	0.038535	72.7976	1	2
-0.0101335	0.0334764	-30.9293	0	2
0.776827	0.0269937	7.66305	0	2
1.41401	0.0326457	101.919	0	2
0.790366	0.0403092	72.7385	1	2
1.41252	0.0374033	116.076	1	2
0.998906	0.0343216	58.286	1	2
1.96784	0.0266617	120.861	0	2
0.882177	0.0363553	58.7586	1	2
1.42272	0.0372531	116.194	1	2
0.348907	0.0312436	-9.13252	0	2
1.36114	0.0339362	91.0699	1	2
0.962474	0.0328631	46.3342	1	2
0.573272	0.0399401	49.6224	1	2
1.52415	0.029606	81.7959	1	2
0.577715	0.0407413	54.6828	1	2
2.05015	0.0407075	196.805	1	2
1.87531	0.0330473	135.628	1	2
1.24436	0.0327721	73.0535	1	2
1.21232	0.0332932	86.1671	0	2
1.3341	0.0305935	69.1352	1	2
0.809209	0.0383521	63.2479	1	2
0.907471	0.0422957	95.5395	1	2
0.658103	0.0362767	36.6467	1	2
0.774318	0.0357324	57.9316	0	2
0.892933	0.040999	86.6396	1	2
1.54944	0.030715	103.849	0	2
-0.0350931	0.0380463	-6.92724	0	2
0.0244125	0.0392075	5.53653	0	1
0.380267	0.0344629	12.5068	0	1
0.187544	0.0391991	8.05685	1	1
0.555231	0.0337582	25.3447	0	1
-0.00702444	0.0391882	2.38613	0	1
0.174387	0.0340573	-22.9352	1	1
0.151853	0.0357309	-2.24102	0	1
-0.0330061	0.0395692	-11.1212	1	1
0.194384	0.0328804	-14.6063	0	1
0.146944	0.0390264	3.13435	1	1
-0.0255188	0.0392964	1.22442	0	1
0.120787	0.0367988	0.92907	0	1
0.305907	0.0344902	5.47746	0	1
0.0987861	0.0388461	10.6362	0	1
0.0224824	0.0402311	11.2663	0	1
0.509658	0.0334506	19.162	0	1
-0.154982	0.0388894	-13.6415	0	1
-0.281615	0.0431973	-0.98086	0	1
-0.327784	0.0411181	-17.4614	0	1
-0.0430241	0.0405668	6.87545	0	1
-0.0963927	0.0389725	-7.49825	0	1
-0.0612548	0.0415155	10.5969	0	1
-0.341805	0.041356	-17.4417	0	1
-0.292568	0.0411015	-14.1535	0	1
0.222597	0.0387686	22.1549	0	1
-0.0689238	0.0415926	10.3015	0	1
-0.278137	0.0437694	2.66179	0	1
0.962039	0.0280185	31.488	0	1
0.0257977	0.0408978	15.4406	0	1
0.0183978	0.0385996	1.44101	0	1
-0.0744008	0.0401752	1.57884	0	1
-0.145715	0.0416777	3.37063	0	1
-0.120372	0.0400548	-3.56025	0	1
-0.137544	0.0396027	-7.83298	0	1
0.114468	0.037671	5.35932	0	1
0.0849769	0.0394858	12.999	0	1
-0.177826	0.0405659	-6.15933	0	1
0.0669679	0.0383801	4.86707	0	1
0.225811	0.0411073	22.785	1	1
-0.0487455	0.0393759	-13.7597	1	1
0.179693	0.0373979	10.0849	0	1
0.179264	0.0440852	48.697	0	1
-0.109474	0.0430031	14.5349	0	1
0.643274	0.0421614	82.426	0	1
-0.254497	0.0421784	-4.2494	0	1
-0.0585298	0.0415415	11.0104	0	1
0.0491747	0.0407454	16.8189	0	1
0.162338	0.0384579	14.5349	0	1
-0.25963	0.0441003	6.36351	0	1
-0.32309	0.0433356	-4.19033	0	1
-0.161912	0.039254	-12.2042	0	1
-0.212241	0.0433488	6.59979	0	1
0.0614023	0.0390533	-4.97793	1	1
-0.242374	0.0421834	-3.04831	0	1
-0.0591312	0.04055	5.22149	0	1
-0.0954229	0.0406255	2.14985	0	1
-0.403498	0.0439273	-8.54182	0	1
0.0462417	0.042526	13.6291	1	1
0.0672086	0.0429759	18.2563	1	1
0.203287	0.0385294	18.906	0	1
-0.0592834	0.0436389	23.0606	0	1
-0.141073	0.040527	-2.83172	0	1
-0.0623511	0.0416609	-1.86691	1	1
0.744659	0.0420024	91.3062	0	1
-0.328505	0.0426938	-8.42368	0	1
0.133213	0.0337569	-15.453	0	1
0.218493	0.0368581	10.715	0	1
-0.174165	0.0412847	-1.65032	0	1
0.0486903	0.0423068	25.7975	0	1
0.184568	0.041194	19.2998	1	1
-0.107393	0.0436336	5.18211	1	1
0.329841	0.0396641	24.498	1	1
0.275102	0.0405998	24.6161	1	1
0.579513	0.0366156	44.2077	0	1
-0.305914	0.0436445	-0.74458	0	1
-0.185537	0.0397921	-11.3772	0	1
0.0193518	0.0426861	11.9555	1	1
-0.237925	0.0453657	15.7753	0	1
-0.0530386	0.0401484	3.48877	0	1
0.453057	0.0348604	21.8398	0	1
-0.306796	0.0420378	-10.117	0	1
0.0506717	0.0374774	-1.92598	0	1
1.18713	0.0319498	75.9677	0	1
-0.168918	0.0412413	-1.39435	0	1
0.527441	0.0344137	26.4473	0	1
0.102832	0.0386774	-3.14676	1	1
0.0416487	0.0417944	22.1549	0	1
0.118196	0.0398433	18.276	0	1
-0.295304	0.0423838	-7.006	0	1
-0.15214	0.0401023	-6.35623	0	1
0.0796764	0.0421304	14.5742	1	1
-0.269076	0.042957	-1.15807	0	1
0.164799	0.0393433	19.8905	0	1
0.080231	0.0401692	3.29187	1	1
0.217122	0.0400126	15.6178	1	1
0.360893	0.040755	47.0037	0	1
0.675674	0.0375022	45.4285	1	1
0.889101	0.0373568	65.2169	1	1
0.602901	0.0413785	73.9987	0	1
0.00527474	0.0434348	28.121	0	1

## Sheet: F3
ADNI 2/GO		BACS		ADNI 3
Scalar Projection	Group (1: Clinically Stable, 2: Clinically Declining, 3: Alzheimer's Clinical Syndrome)	Scalar Projection	Baseline Diagnosis (1: CN)	Scalar Projection	Baseline Diagnosis (1:CN, 3:MCI)
0.855439	2	0.0981747	1	1.36991	1
1.13803	2	0.162949	1	-0.145678	3
0.765445	2	0.220134	1	0.130004	3
1.86762	2	1.00822	1	0.382163	1
1.80946	2	0.17937	1	0.917371	3
1.69756	2	-0.100748	1	1.61937	3
0.0791505	2	0.331859	1	-0.0159786	1
1.08933	2	-0.284268	1	1.2223	1
0.463999	2	0.418295	1	1.47967	1
1.0008	2	0.0146853	1	0.672198	1
1.14584	2	0.0999049	1	1.77147	3
1.86205	2	0.704659	1	0.980194	1
0.73931	2	0.322529	1	1.10534	3
0.544939	2	0.233632	1	-0.21077	3
0.855417	2	0.637142	1	0.723629	3
0.728559	2	0.11894	1	0.650313	3
0.937214	2	0.064958	1	-0.184134	3
0.674725	2	0.451131	1	0.446981	3
1.17781	2	-0.00720964	1	0.335488	3
1.06694	2	-0.158872	1	0.046776	1
1.47056	2	-0.0806711	1	-0.166618	3
1.39207	2	0.258188	1	0.0933171	1
1.68625	2	-0.112854	1	0.0566083	3
0.708414	2	0.338923	1	0.789367	1
0.596081	2	0.362936	1	1.12775	3
0.633294	2	0.0855765	1	0.959315	3
1.96247	2	-0.0393019	1	1.35939	1
0.619885	2	-0.129541	1	2.11971	1
1.07891	2	-0.179376	1	1.60771	3
1.64252	2	0.664996	1	-0.0676923	3
0.679484	2	0.0809478	1	0.389691	1
0.76532	2	0.513747	1	0.128438	3
1.04063	2	0.175104	1	0.482538	1
0.963058	2	1.58684	1	2.08686	1
0.318306	2	0.0666029	1	-0.0723374	3
1.3427	2	0.809397	1	0.0896357	1
0.751656	2	0.753086	1	0.957685	3
0.748783	2	-0.10375	1	0.545967	3
1.08017	2	0.885932	1	-0.0542775	1
1.56158	2	-0.0201592	1	0.734708	1
0.715156	2	0.0118119	1	0.0408659	3
1.12805	2	-0.203752	1	-0.0905081	1
0.823995	2	0.157712	1	0.0752954	1
0.660266	2	0.372417	1	0.46883	1
0.834012	2	0.281865	1	0.242039	1
1.41468	2	-0.0321543	1	0.661185	1
0.530081	2	0.145765	1	0.0483696	1
1.41308	2	0.527148	1	0.458361	1
1.01452	2	0.400207	1	-0.128763	1
1.07522	2	0.0634532	1	0.292184	1
1.24644	2	-0.0395073	1	-0.338306	3
1.65075	2	0.0600035	1	-0.109716	1
-0.0270669	2	-0.0895123	1	0.188529	1
0.432095	2	0.268067	1	0.481229	1
1.57518	2	-0.207997	1	-0.0591613	1
0.926653	2	0.716529	1	0.126987	3
1.16628	2			1.20509	3
-0.0792753	2			0.290809	1
1.07722	2			1.00784	3
0.460729	2			0.374707	1
-0.0469369	2			1.1235	1
1.69578	2			-0.158128	1
0.539588	2			0.12819	1
0.481706	2			0.0884258	1
1.20807	2			-0.0992415	1
1.42135	2			-0.199619	1
1.36206	2			0.313627	3
1.1265	2			0.97353	3
0.423819	2			-0.169658	1
1.48168	2			-0.0466702	3
1.05246	2			-0.0128735	3
1.05494	2			0.198747	3
0.963713	2			0.575371	3
1.6335	2			0.301546	1
1.77878	2			0.596624	3
0.606586	2			0.135778	3
1.06137	2			0.593439	3
1.32863	2			0.486225	3
2.1256	2			0.078474	1
-0.175637	2			0.0378172	1
0.884395	2			1.1799	1
2.37048	2			1.05966	3
1.28895	2			1.42763	3
0.649864	2			0.0607282	1
1.22461	2			0.0925533	1
1.18564	2			-0.188149	1
1.86956	2			0.510197	1
0.8862	2			-0.135279	1
1.76025	2			0.46567	1
0.993024	2			0.140346	1
0.884235	2			-0.139122	1
0.433854	2			0.262997	1
1.43349	2			0.703604	1
0.416232	2			-0.0252154	1
1.38752	2			0.744474	1
-0.103857	2			-0.0159593	1
1.09606	2			0.212199	1
1.1116	2			1.70073	1
1.17513	2			0.126071	1
0.325581	2			1.7338	1
1.62133	2			-0.22104	1
1.78242	2			0.0897322	1
1.40768	2			0.796452	3
1.03159	2			1.17397	1
1.1574	2			0.736388	1
0.389457	2			1.33237	1
1.40292	2			0.500463	1
0.851246	2			-0.290076	1
1.7701	2			0.00327024	1
1.16811	2			-0.363431	3
0.812159	2			1.18889	3
0.28379	2			0.726455	1
0.842191	2			0.347002	1
1.29123	2			1.52375	3
1.35554	2			0.289413	1
1.88277	2
1.79085	2
0.906532	2
1.44171	2
1.02029	2
0.625299	2
0.346526	2
0.801099	2
0.635392	2
1.58171	2
0.682548	2
1.19778	2
0.37641	2
0.897074	2
-0.0101335	2
0.776827	2
1.41401	2
0.790366	2
1.41252	2
0.998906	2
1.96784	2
0.882177	2
1.42272	2
0.348907	2
1.36114	2
0.962474	2
0.573272	2
1.52415	2
0.577715	2
2.05015	2
1.87531	2
1.24436	2
1.21232	2
1.3341	2
0.809209	2
0.907471	2
0.658103	2
0.774318	2
0.892933	2
1.54944	2
-0.0350931	2
0.0244125	1
0.380267	1
0.187544	1
0.555231	1
-0.00702444	1
0.174387	1
0.151853	1
-0.0330061	1
0.194384	1
0.146944	1
-0.0255188	1
0.120787	1
0.305907	1
0.0987861	1
0.0224824	1
0.509658	1
-0.154982	1
-0.281615	1
-0.327784	1
-0.0430241	1
-0.0963927	1
-0.0612548	1
-0.341805	1
-0.292568	1
0.222597	1
-0.0689238	1
-0.278137	1
0.962039	1
0.0257977	1
0.0183978	1
-0.0744008	1
-0.145715	1
-0.120372	1
-0.137544	1
0.114468	1
0.0849769	1
-0.177826	1
0.0669679	1
0.225811	1
-0.0487455	1
0.179693	1
0.179264	1
-0.109474	1
0.643274	1
-0.254497	1
-0.0585298	1
0.0491747	1
0.162338	1
-0.25963	1
-0.32309	1
-0.161912	1
-0.212241	1
0.0614023	1
-0.242374	1
-0.0591312	1
-0.0954229	1
-0.403498	1
0.0462417	1
0.0672086	1
0.203287	1
-0.0592834	1
-0.141073	1
-0.0623511	1
0.744659	1
-0.328505	1
0.133213	1
0.218493	1
-0.174165	1
0.0486903	1
0.184568	1
-0.107393	1
0.329841	1
0.275102	1
0.579513	1
-0.305914	1
-0.185537	1
0.0193518	1
-0.237925	1
-0.0530386	1
0.453057	1
-0.306796	1
0.0506717	1
1.18713	1
-0.168918	1
0.527441	1
0.102832	1
0.0416487	1
0.118196	1
-0.295304	1
-0.15214	1
0.0796764	1
-0.269076	1
0.164799	1
0.080231	1
0.217122	1
0.360893	1
0.675674	1
0.889101	1
0.602901	1
0.00527474	1
1.23834	3
1.60727	3
2.06346	3
1.88318	3
1.99237	3
2.60506	3
3.03515	3
2.14373	3
1.19578	3
1.80555	3
1.2869	3
0.983105	3
1.30589	3
1.86141	3
0.464319	3
1.54611	3
1.02964	3
1.97768	3
2.01912	3
1.99526	3
2.32766	3
2.12307	3
1.71889	3
2.0113	3
0.380211	3
2.07694	3
1.59012	3
1.91012	3
2.03482	3
1.78532	3
2.51341	3
0.923108	3
1.96875	3
1.16464	3
1.78026	3
2.24133	3
2.1079	3
1.21658	3
1.6851	3
1.7364	3
1.54386	3
2.00027	3
0.609163	3
1.79407	3
1.85329	3
1.38605	3
1.50173	3
0.541153	3
2.23597	3
1.1419	3
1.08728	3
1.66587	3
1.372	3
2.26789	3
1.14884	3
2.04073	3
1.07158	3
1.23995	3
1.80111	3
2.14875	3
1.07533	3
1.73061	3
2.00841	3
0.933409	3
1.71024	3
1.35258	3
1.86657	3
1.77795	3
1.87923	3
2.07547	3
1.03099	3
1.46206	3
1.48277	3
1.0713	3
1.61975	3
1.53067	3
1.67951	3
1.9042	3
1.62669	3
1.55103	3
1.87889	3
0.765035	3
1.37955	3
1.89333	3
2.58418	3
1.21184	3
2.27446	3
2.28354	3
2.00546	3
0.41533	3
1.41923	3
0.708028	3
2.05879	3
1.51367	3
0.857625	3
1.1527	3
1.48762	3
0.767517	3
2.1457	3
2.05421	3
1.53067	3
1.72855	3
1.22085	3
2.67884	3
1.34323	3
1.78289	3
1.62378	3
2.12156	3
1.35978	3
1.94695	3
1.76366	3
1.93071	3
1.94967	3
1.62194	3
1.68788	3
0.884847	3
2.592	3
2.35758	3
1.11574	3
0.713117	3
1.98271	3
1.72336	3
2.45855	3
2.04149	3
2.33922	3
1.64367	3
2.00153	3
1.84833	3
1.6945	3
2.04541	3
1.50431	3
1.26585	3
1.94868	3
1.87299	3
1.61886	3
1.60286	3
2.00364	3
0.365705	3
2.08077	3
1.80835	3
1.53471	3
1.68672	3
1.01781	3
1.93806	3
1.09886	3
1.33441	3
0.644209	3
1.67013	3
2.18102	3
0.867651	3
1.57195	3
2.48784	3
1.11846	3
2.17652	3
0.942506	3
2.04794	3
0.78855	3
1.64941	3
1.22522	3
1.68005	3
1.91325	3
2.21277	3
1.3976	3
1.19894	3
1.63676	3
-0.0124955	3
0.376989	3
1.90641	3
2.13811	3
0.929405	3
1.51606	3
0.923213	3
1.51847	3
1.343	3
1.8959	3
-0.00807758	3
0.551189	3
1.47426	3
1.38419	3
1.75591	3
1.64244	3

## Sheet: F4, SupT2
Group (Clinically Stable:1, Clinically Declining:2)	AMYGDALA	BANKSSTS	CAUDALANTERIORCINGULATE	CAUDALMIDDLEFRONTAL	CUNEUS	ENTORHINAL	FRONTALPOLE	FUSIFORM	HIPPOCAMPUS	INFERIORPARIETAL	INFERIORTEMPORAL	INSULA	ISTHMUSCINGULATE	LATERALOCCIPITAL	LATERALORBITOFRONTAL	LINGUAL	MEDIALORBITOFRONTAL	MIDDLETEMPORAL	PARACENTRAL	PARAHIPPOCAMPAL	PARSOPERCULARIS	PARSORBITALIS	PARSTRIANGULARIS	PERICALCARINE	POSTCENTRAL	POSTERIORCINGULATE	PRECENTRAL	PRECUNEUS	ROSTRALANTERIORCINGULATE	ROSTRALMIDDLEFRONTAL	SUPERIORFRONTAL	SUPERIORPARIETAL	SUPERIORTEMPORAL	SUPRAMARGINAL	TEMPORALPOLE	TRANSVERSETEMPORAL
1	-0.0212112	-0.0308788	-0.00459292	-0.0256198	-0.0155772	-0.0799584	-0.0624418	-0.0458657	-0.00868006	-0.00665556	-0.0411895	-0.0466127	0.00628719	0.00982528	-0.0622617	-0.0227164	-0.0854975	-0.0408819	-0.0240037	-0.0399207	-0.024175	-0.0534194	-0.0393834	-0.00557333	-0.0324683	-0.00765105	-0.0207101	-0.00909385	-0.0350391	-0.0455802	-0.0347827	-0.0213785	-0.0479739	-0.0172228	-0.103439	-0.0583938
1	0.0633509	0.0593685	0.0243844	0.0256348	0.0442997	0.0291986	0.063921	0.0405904	0.0434792	0.0232008	0.0597282	0.0364246	0.0223229	0.0454256	0.0424829	0.0465423	0.0402489	0.0553947	0.013004	0.0416041	0.0523634	0.0484306	0.0451276	0.0458864	0.0218007	0.0409524	0.0416108	0.0205387	0.042713	0.0424884	0.0366035	0.025654	0.0567975	0.0406027	0.0427943	0.0468818
1	0.0555036	0.00869772	-0.00525347	0.0111197	0.00438333	0.013015	0.0492658	-0.00294057	0.0411645	-0.00882327	0.0312238	-0.0186634	-0.0491226	0.00592191	0.00544248	-0.0241969	-0.00250215	0.050003	-0.0178469	0.00683007	0.0368737	0.0308185	0.0481592	-0.0233311	0.0278311	-0.0313182	0.021751	-0.0364187	0.00641003	0.0260751	0.0283163	-0.00148573	0.0438429	0.0231966	-0.00757118	0.000206344
1	-0.0308115	-0.0445791	-0.0207624	-0.00307938	-0.00247395	-0.0185063	-0.0044771	0.00136828	-0.01292	-0.0280083	0.0107204	-0.0333795	-0.0139807	0.00391216	-0.0298872	0.00603453	-0.0528851	0.00468271	0.0156975	-0.0181621	-0.00286549	0.00769997	0.010067	0.00195888	-0.00284868	-0.00777501	-0.00224781	-0.0221464	-0.0366907	0.0075295	-0.0088731	-0.015183	-0.0235677	-0.0190346	-0.00687135	-0.0440929
1	-0.00371296	-0.000408056	0.0117755	0.0283591	0.023093	0.0398065	0.054706	0.0201012	0.0110151	0.0504699	0.0407256	0.00389593	0.0285999	0.0790759	0.0288017	0.018304	0.00468572	0.046406	0.0298346	0.0134256	0.0238191	0.0482441	0.0364427	0.0210006	0.0358486	0.0318065	0.0213656	0.018825	0.00732449	0.0392271	0.0195072	0.0298676	0.0223931	0.0351447	0.0597261	-0.00250968
1	0.040472	-0.0113959	-0.0183785	-0.00462645	-0.0469648	-0.00875332	-0.000592634	-0.0161504	0.0201638	-0.0289341	-0.0138055	0.00294933	-0.00888507	-0.0358414	-0.012842	-0.029054	-0.000803424	-0.00677149	-0.00740085	-0.00629392	-0.00199538	-0.00996608	0.00400064	-0.0321037	-0.017478	0.00986953	-0.010843	-0.0198183	0.00283201	-0.00138187	0.00206176	-0.0291863	-0.0174151	-0.0134628	-0.0133759	-0.0102395
1	0.000553722	0.011532	0.000836505	0.0107838	0.0266542	0.00331874	0.00928587	0.0047892	-0.00137323	0.0158123	0.00524911	0.00977843	-0.000478997	0.00815728	0.0118526	0.013788	0.00385674	0.012891	0.00483894	0.0110162	0.0120054	0.00357865	0.0105347	0.016425	0.0129186	0.0107036	0.00838494	0.0104344	0.00249018	0.0133988	0.0120981	0.0185561	0.0112078	0.0126451	0.00382357	0.0101154
1	0.00378747	0.0058394	0.00250673	0.00177726	0.00410384	0.00798054	-0.00214166	0.00227544	0.00375821	-0.00600059	-0.00211068	0.000984183	0.00945977	0.00436188	0.00629619	0.00502998	0.000604402	-0.0101797	0.0017363	-0.00485071	0.00190805	-0.00880776	-0.00606957	0.0114505	-0.00218333	0.00433943	0.00621412	0.00345687	0.00313091	0.00151313	0.00155351	-0.00672041	-0.0062523	-0.00237512	-0.00141057	-0.000614045
1	0.0122333	-0.000723256	-0.0110156	-0.0191254	-0.0332011	0.00348766	-0.0122474	-0.00990074	0.0201541	-0.0214875	-0.00778533	-0.00711955	-0.0247397	-0.0273282	0.00198384	-0.019134	-0.00629794	-0.0118391	-0.0178513	-0.00487383	-0.0155083	-0.018149	-0.0135943	-0.0144031	-0.0233721	-0.0235722	-0.0235537	-0.0227949	-0.0184614	-0.0239426	-0.0182716	-0.0202856	-0.0156747	-0.0246353	-0.0116693	-0.0261643
1	-0.0268107	-0.0253756	-0.0530172	-0.0330427	-0.0306362	-0.0618306	-0.00669191	-0.0862885	-0.0355881	-0.0216207	-0.098285	-0.0291798	0.0103318	-0.0619854	-0.0379501	-0.0700706	-0.0318291	-0.0873997	-0.0278715	-0.0438418	-0.0702547	-0.0653371	-0.0910512	-0.0527263	-0.0269532	-0.0330188	-0.0299956	-0.0133441	-0.0480926	-0.0760877	-0.0517707	-0.0359346	-0.0508449	-0.0339704	-0.144648	-0.0277827
1	0.00821593	-0.0118391	-0.0330114	0.012317	-0.0384429	-0.0498212	-0.0149454	-0.021759	-0.00145587	-0.0266278	-0.0536672	-0.0110495	0.0267888	-0.0542298	-0.0454467	-0.0268088	0.000725076	-0.0481152	0.0112326	0.0193532	-0.029339	-0.0330031	-0.0148363	-0.0245946	-0.00612775	0.0365445	-0.00770511	0.0061202	0.0338262	-0.022013	-0.0185634	-0.0182584	0.00433572	-0.0209901	-0.045295	0.0117703
1	0.0174792	0.0162303	-0.0147345	-0.00035221	0.00426907	0.0231816	0.00369208	0.0145595	0.00450902	-0.00622587	0.0245153	0.0207817	0.00581438	0.0256483	0.0108095	0.0209739	0.00889166	0.025288	-0.00574885	3.24571e-05	0.0178605	0.0173235	0.01264	0.0130044	-0.00150383	-0.0132281	0.00455835	0.00562291	0.012941	0.00207004	0.00469705	-0.0124479	0.0133816	-0.00467673	0.0127701	0.00962007
1	-0.0429161	-0.0150938	0.0722448	0.0650707	0.0337619	0.0275609	0.118834	-0.0130366	-0.0212723	0.0675178	0.0255717	0.0445024	-0.00323102	0.0643069	0.0333175	-0.0311275	0.010023	0.0480887	0.0030789	-0.00382115	0.0571314	0.0911979	0.0631108	-0.0242268	0.0908948	0.00206267	0.0800294	-0.00756846	0.103467	0.0896579	0.057604	0.0737535	0.0407102	0.0387948	0.0593346	0.0242557
1	-0.00622267	0.0359405	-0.0206312	0.0268152	-0.00039323	-0.0128629	0.0501278	-0.00167928	-0.0180587	-0.0475357	-0.0593122	0.0403519	0.0249517	-0.0898709	0.0428964	0.0324271	0.0877367	0.00294879	-0.0252218	-0.0466129	0.0277412	-0.0260404	0.0369555	0.0364578	-0.00974021	-0.0171664	-0.0117491	0.00888667	0.00718769	0.0316488	0.0106316	-0.0498725	0.0562874	-0.00542862	0.0198448	0.0248906
1	-0.00276488	-0.000822955	0.0158418	0.00880052	0.0184526	0.0157216	0.00153173	0.00477367	-0.00810439	0.015121	0.0170668	-0.00150437	0.00714727	0.00833424	0.0104983	0.000105563	-0.00224157	0.00426802	0.0264126	0.00812208	0.00318171	0.00438408	0.00374505	0.00869917	0.0137896	0.0229416	0.0105227	0.00367444	-0.0067029	-0.00654958	0.0128263	0.025412	0.00720791	0.00255335	0.00791199	0.00524943
1	-0.00462118	-0.00291553	0.0240092	-0.000356314	-0.0155383	0.0104386	-0.018462	-0.0199662	-0.0102511	-0.0202851	-0.0295316	-0.00345887	-0.00797276	-0.0349496	-0.0042796	-0.0267737	0.00328707	-0.0235002	-0.00975392	0.00325751	-0.00050742	-0.0169056	-0.023581	-0.0205391	-0.0219811	0.00674916	-0.0165941	-0.0216727	0.0192758	-0.0288993	-0.0141191	-0.0127324	-0.0120678	-0.022762	-0.0173884	-0.0211565
1	0.0424982	0.00340675	-0.00223478	-0.00546429	-0.0237305	0.0255349	-0.00656451	0.0110047	0.0151066	0.00833548	0.00918408	0.00187316	0.00887536	0.00858354	0.00757756	-0.00275304	0.00749708	0.0148059	-0.019742	0.00899772	-0.0061285	-0.000265596	0.00406231	-0.0134203	-0.00113996	0.00209092	-0.00524903	-0.0118954	0.0012615	-0.00596665	-0.00894543	0.000679261	0.00580641	0.0061306	0.00717521	0.00848285
1	-0.080856	-0.0213805	0.09486	0.0977479	0.0098876	-0.038826	0.0633557	0.0335725	-0.0363237	0.0468062	0.0179158	-0.0470745	-0.0582455	0.0608851	-0.0100191	0.0578527	-0.00462948	0.0302069	0.123777	0.052815	0.0803101	0.142743	0.10773	0.0493415	0.0774247	0.0355719	0.0970268	0.0474989	0.0301746	0.055151	0.0931087	0.120997	-0.0213673	0.0641789	-0.0118221	-0.0388486
1	0.0140311	-0.0414329	-0.00736422	-0.0159697	-0.0128672	0.0226222	-0.00606635	-0.00672088	0.0135049	-0.0255678	-0.0237283	-0.0234176	0.000162542	-0.0280352	-0.0157514	-0.00551492	-0.00381083	-0.0356214	-0.035262	-0.00935194	-0.022453	-0.0233672	-0.0148619	-0.00465643	-0.0209441	-0.0255426	-0.021854	-0.0143013	-0.0281559	-0.0149943	-0.0178414	-0.0124757	-0.0356863	-0.0249092	0.00322982	-0.0377548
1	0.0226608	0.0187113	0.0283508	0.0183949	0.0727897	0.107522	-0.0167064	0.0564209	0.0334481	0.0530188	0.046969	0.0200738	0.0468671	0.0704441	0.0468982	0.0483203	0.0272636	0.0491474	0.0425186	0.0909749	0.0265437	0.0739357	0.04433	0.0571163	0.0485063	0.0369002	0.0342782	0.0526686	0.0311538	0.0125768	0.0105338	0.0550018	0.0189663	0.0447231	0.0317829	0.0027495
1	-0.00185463	-0.00929087	-0.0384056	0.0189428	-0.00854873	0.000132682	-0.0437543	-0.011308	-0.00809144	0.00670934	-0.00553508	-0.0201335	-0.0224529	0.00446573	-0.0224475	-0.0333239	-0.0320038	-0.0110002	-0.0124224	-0.0280751	-0.0204964	-0.00349123	-0.0164025	-0.018806	-0.00740629	-0.0178992	-0.00393134	-0.0204757	-0.0186598	-0.0200209	-0.0191212	0.016339	-0.0124952	-0.00434249	-0.0258726	-0.0251602
1	0.0125456	-0.0143249	0.0176744	0.0340824	0.00748523	0.0311961	0.0140092	0.0189056	0.00675868	0.00724585	0.0168157	0.00179533	-0.00229356	0.00980385	0.0301131	0.0275575	0.00915456	0.0180257	0.0179428	0.0217781	0.0129227	0.00593159	0.0150254	0.016451	0.0308666	0.0251319	0.0223093	0.0130665	0.00377856	0.0331599	0.0322446	0.019069	0.01441	0.0209062	0.028782	0.00271305
1	0.00161502	0.00274339	-0.0089202	-0.01106	-0.00591009	-0.00940406	-0.0264071	-0.00845442	0.00475838	-0.0147555	-0.00829931	-0.00284488	-0.0167952	-0.019355	0.00675035	0.000576701	-0.0128263	-0.000724593	-0.00660637	0.0161878	-0.00704924	0.00595034	-0.00413185	0.00273687	-0.0118196	-0.0135067	-0.0151045	-0.0232043	-0.0211315	-0.0166421	-0.0255031	-0.0237351	-0.0180773	-0.0147186	-0.0119699	-0.00960983
1	0.0338014	0.0038195	-0.0101715	-0.0168792	-0.0207513	-0.0303971	-0.0064723	-0.012702	0.0350627	-0.0391907	-0.0102566	0.0121596	-0.0177512	-0.0509619	-0.00166637	-0.0251824	-0.00199398	-0.0254247	0.0108649	-0.00744149	-0.00198732	-0.0169683	-0.0212433	-0.0102039	-0.0432931	0.0113256	-0.0219217	-0.0118483	-0.0204578	-0.0140268	-0.0097544	-0.0431681	-0.0253679	-0.0336338	-0.0278963	-0.000841012
1	-0.00455905	-0.0132096	-0.0169814	-0.0146473	-0.0349732	0.00985289	-0.0295469	-0.0195638	0.0201097	-0.0191336	-0.00839149	-0.0193193	-0.0211061	-0.0183004	-0.00497703	-0.0223491	-0.0261874	-0.0103845	-0.00961312	-0.0040139	-0.00830202	0.000485952	-0.0145006	-0.0336086	-0.0267339	-0.02519	-0.0126246	-0.022888	-0.0111551	-0.00890515	-0.0120712	-0.0159184	-0.021295	-0.0192509	-0.00661378	-0.0264364
1	0.00216558	0.00549205	-0.0119377	-0.00748788	0.00883694	0.0483808	0.00210311	0.0225271	0.0230096	0.0121598	0.0318354	0.00787561	0.0119412	0.00219769	0.0271525	-0.00395791	0.00657086	0.0279375	-0.00517839	0.0277552	-0.00786557	0.0433543	0.0102841	-0.00220323	0.00179595	-0.00220767	-0.00758329	0.000890846	0.00126196	0.00154368	-0.00899611	-0.00171861	0.0173001	0.00102962	0.0326231	-0.0183081
1	0.0012025	-0.00683059	-0.00846969	0.000264249	0.0139309	0.0338317	-0.0253774	0.022639	0.00645496	0.00846729	0.0278493	0.00228496	0.00474095	0.0324638	0.0111673	0.00932058	-0.00903937	0.0179134	-0.000895945	0.0108499	0.00193726	0.0159142	0.00397582	0.00575184	-0.000441008	-0.00110646	-0.00267253	-0.00734876	-0.015276	-0.00161128	-0.00370923	0.0042468	0.00923048	-0.00339921	0.0157652	0.000976084
1	0.00119336	-0.023391	0.0201767	-0.0051135	0.00108692	0.0734056	0.0387826	0.00836613	0.021453	0.0161366	-0.00411318	-0.0074198	0.0141473	0.00116431	0.00893013	0.00676996	0.029944	-0.0151901	-0.00524817	0.0160602	-0.0186748	0.00885497	-0.0194508	-0.00252852	0.00841402	-0.00355079	0.00258352	-0.00522948	0.0131713	0.00100883	0.0167534	0.00696307	-0.00412001	-0.000310487	0.0295494	0.00863164
1	0.0348457	0.0019546	0.0540078	-0.0192173	-0.0776958	0.00757649	-0.0452154	-0.0226411	0.00407611	-0.0553356	-0.0108202	0.0117989	-0.0134625	-0.055706	0.00234093	-0.0503008	0.0026896	-0.0109179	-0.00890411	-0.00316642	-0.0111261	-0.0197496	-0.0136547	-0.0473358	-0.0386299	-0.0146385	-0.0278165	-0.0519039	0.0144754	-0.0249362	-0.00366369	-0.0607566	-0.0143509	-0.0416983	-0.0157049	-0.0207713
1	-0.0194794	0.00930798	0.00367864	0.00423925	0.011716	0.00371693	0.024662	0.0110906	-0.0227977	0.0123815	0.0168829	-0.00417411	0.015203	0.0125221	0.0177759	0.00659737	-0.00112638	0.0206168	0.0109462	0.00193352	0.00499888	0.0267199	0.0161854	0.00998823	0.00446216	0.00780225	0.00504506	0.0151659	-0.00814673	0.0161861	-0.00014315	0.000874686	0.00802805	0.00559058	0.0134541	-0.00635202
1	-0.00260228	0.0919043	0.002107	0.0125939	0.000687907	0.0157941	0.00737947	0.0607976	-0.0155201	0.0436848	0.0695407	0.0102596	0.0068144	0.0175695	-0.00175458	0.0127033	0.0136032	0.0733812	-0.00227276	0.032752	-0.00051103	0.00390606	0.00337039	-0.0015633	0.0099761	0.00500601	0.00782329	0.0140145	0.0153742	0.000411912	0.00776875	0.0203963	0.0668721	0.0371981	0.0352035	0.00114603
1	0.0105999	0.0253933	0.0076037	0.0198772	0.0251765	-0.00485091	-0.0323916	0.0103581	0.00317224	0.0193144	0.00653856	0.019487	0.0226791	0.0113001	0.00554446	0.0130994	0.00387615	0.00215494	0.0192234	0.00449836	0.0204208	0.0141014	0.0127051	0.0226469	0.0109002	0.0242247	0.0149097	0.0287018	0.00755239	0.00306049	0.0140282	0.0228014	-0.00638768	0.01867	-0.00377543	-0.00339582
1	-0.0408451	0.0256654	0.0112167	0.00740304	-0.0146066	0.00314327	-0.0105873	0.00184595	0.0260618	0.015175	-0.00990693	-0.0267317	-0.0196311	-0.0139934	0.0163388	-0.00387446	0.00933243	-0.0144255	0.0245637	0.0248561	-0.0139557	0.0139442	-0.0154582	-0.00671001	-0.0160843	0.0512513	-0.00945816	-0.0102332	-0.0553137	0.00884184	-0.00855802	-0.0205992	0.0108355	-0.0120006	-0.0236309	-0.0248104
1	-0.0169134	0.0284449	0.0126377	0.0198453	0.0138388	0.0055369	0.0376324	0.0323344	-0.011652	0.00974428	0.0398271	0.0126389	0.0168485	0.0454864	0.0259002	0.0449183	0.0248535	0.0471538	0.00897075	-0.00278205	0.0423061	0.0433774	0.032434	0.033753	0.0222901	-0.00114538	0.0248366	0.0183957	0.0212824	0.0346116	0.022555	0.00526086	0.0409093	0.0204914	0.00469948	0.0290253
1	-0.0162524	-0.0034794	-0.00265982	0.0113256	0.0192591	0.00596362	-0.000633577	0.00838676	0.00991469	-4.56283e-05	0.0132006	0.00829718	0.0143938	0.0101884	0.0179517	0.0146783	-0.014174	0.00600126	0.0133112	0.0152952	0.00444733	0.0268836	0.00498394	0.0195576	0.0151201	0.00667607	0.0149655	0.0189556	-0.000369137	-0.00829122	-0.0172669	0.00731004	-0.00331523	0.00226794	-0.00247272	0.00236307
1	-0.0268554	0.022418	0.0138326	0.0399748	0.0583394	0.0354194	0.0492451	0.0469512	0.0872605	0.0397847	0.0461368	0.0109282	0.0416335	0.0617246	0.0350764	0.0243506	0.0138664	0.0381904	0.0294319	0.0104232	0.0126383	0.0628906	0.0191776	0.0429017	0.0247186	0.0449246	0.0156821	0.0132852	0.0181138	0.0327491	0.0234688	0.0453717	0.0179603	0.0113569	0.0310824	0.0365705
1	0.00658861	-0.0052891	0.00811817	0.00253676	-0.000151838	0.0126751	-0.00475383	0.00583941	0.00754512	0.00243653	0.00672554	0.0020682	0.00515313	0.0058886	0.00307432	0.00392685	-0.00592386	0.00102851	-0.00764914	0.00463512	0.00629491	-0.00120426	0.00491705	-0.0106147	-0.00490828	-5.61181e-05	-0.00146667	-0.00363957	0.00785849	0.00516424	0.00458955	-0.00254375	0.00043386	-0.00732165	0.0102872	0.00284378
1	0.0158028	0.0230032	-0.00820521	0.0177369	8.36376e-05	0.00732162	0.0295872	0.0300141	0.0141294	0.0354239	0.0365575	-0.0364193	-0.0414164	0.0424201	0.00608945	-9.11352e-06	-0.0104087	0.0248316	0.00395831	-0.0274916	-0.0134037	0.0338074	0.0179528	-0.00669262	-0.000942022	-0.0257309	0.00819836	-0.00302624	-0.00762337	0.0293032	0.0302579	0.0213864	-0.00253317	0.00828691	0.0243804	-0.0320596
1	0.0283103	0.0115249	-0.00710843	0.0134715	-0.00567449	0.0025088	0.0085522	0.00551906	0.00488047	0.00626438	0.00200792	0.00275448	-0.00745525	0.0028396	-0.00671082	-0.00253891	-0.00358064	0.0110226	0.00960066	-0.00289633	0.00800285	-0.00440883	0.00376773	0.00190464	0.00433315	0.000554192	0.00599604	0.00265905	-0.00471543	0.00135482	0.0109537	0.00678897	0.00643629	0.00769385	0.00713074	-0.00247875
1	0.00437613	0.0293891	0.00520686	-0.00473462	-0.00213004	0.0117757	0.00236102	0.0169102	0.013769	-0.00151892	0.0205553	-0.00425157	0.00535845	0.0210399	0.00515622	0.0187992	-0.00219502	0.0227101	0.0167675	0.0165184	0.000801781	-0.00158919	0.00724171	0.0292418	-0.00764802	-0.0127766	-0.00277915	0.000505338	-0.00546317	-0.00244649	0.0011968	-0.00626863	0.0119627	-0.0156083	0.022905	0.0135361
1	0.0228033	0.00376185	-0.00958402	-0.0154278	-0.00391816	-0.00924421	-0.031906	-0.000536722	-0.0110691	0.00852059	0.0144198	0.00203509	-0.0230501	-0.00625479	0.0080637	-0.0141365	-0.00505224	0.00721823	-0.00442519	0.00550101	0.000378978	0.00561082	0.00179155	-0.00137787	-0.00903939	-0.0163643	-0.0119606	-0.0036302	-0.000571122	-0.0123146	-0.00989297	0.0121623	-0.00541256	0.00154679	-0.0351344	-0.0156858
1	-0.0126036	-0.0409414	0.015454	0.00283956	-0.0603065	-0.0481069	0.0113316	-0.0347166	-0.0280521	-0.0256901	-0.0376594	0.000624756	-0.01139	-0.049568	0.00540692	-0.0488606	0.0244574	-0.0225513	-0.0110845	-0.0412535	0.0249842	-0.0144848	0.0017897	-0.0528121	-0.0123941	-0.0179505	-0.0110968	-0.0222724	0.0420346	0.00801242	0.0141965	-0.0137275	-0.0157676	-0.00610467	-0.0329792	-0.0159904
1	-0.0241118	0.0131912	0.00759718	-0.00503941	-0.00299459	-0.00420452	-0.0462712	-0.00504778	-0.0276058	-0.00849953	-0.020605	-0.022056	-0.00492454	-0.0100497	-0.0355116	-0.00222725	-0.0441887	-0.0296787	-0.00349538	0.00799654	-0.0182167	-0.0388678	-0.0257533	0.00379949	-0.0194627	-0.0125458	-0.0102716	0.00830257	0.00805038	-0.0222203	0.00156005	-0.00361927	-0.019681	-0.0249392	-0.0171347	0.00441874
1	-0.00571975	0.0109117	-0.00425561	-0.0097732	-0.0242397	-0.00096268	-0.00921391	-0.0117523	-0.0475184	-0.0320893	-0.016692	-0.00365538	-0.00980356	-0.0250243	-0.00432046	-0.013335	0.000985791	-0.00964748	0.00294219	-0.0150008	-0.00709507	-0.0084554	0.00356234	-0.011421	-0.0177776	0.00883944	-0.00730069	-0.00241508	-0.00609132	6.76129e-05	-0.000266894	-0.0222994	-0.00234486	-0.0072266	-0.00256853	-0.00442752
1	0.0109212	0.00297082	-0.00972434	-0.00854619	-0.00971075	0.0115894	-0.0053286	-0.0100438	0.00129193	-0.00545547	0.00425127	-0.00618582	-0.006229	-0.0120633	0.0117507	-0.010954	0.00860849	0.0058135	-0.00715357	-0.0184031	0.00354867	-0.000236315	0.00161434	-0.0156274	-0.00569524	-0.00986043	-0.00712492	-0.00573768	-0.00429971	-0.0068147	-0.00807706	-0.0060837	0.00705856	-0.00422282	0.00645683	0.00234052
1	0.0546992	0.0181314	0.014097	-0.00637753	0.00881972	0.0400083	0.00433937	0.0407183	0.0763513	-0.0191059	0.0392608	0.0387987	0.0362914	-0.0017889	0.0431175	0.0386585	0.0459146	0.0282502	0.0327621	0.0644597	0.00630085	0.0358086	0.0114217	0.0109072	-0.00696705	0.0228586	-0.00163859	0.0363018	0.0388587	0.00580197	0.0070775	-0.00154021	0.0219155	-0.0109948	0.0415951	0.0389972
1	0.00476862	-0.00450615	-0.00147207	-0.0244667	-0.00210062	0.0165812	0.0617028	0.00393996	0.0301369	-0.0143527	0.0186276	-0.00203423	0.00732631	-0.0173307	0.00160047	-0.0219697	-0.0150084	-0.0130109	-0.000391071	-0.0237958	-0.0109903	0.0106053	0.00153866	-0.0313124	-0.00828079	0.010856	-0.014401	-0.00299095	-0.0239753	0.0189729	0.0085239	-0.0191941	-0.0198069	-0.00149095	0.00606857	-0.0557665
1	0.040769	0.00914972	0.02264	0.0188114	-0.00187822	0.0473507	0.0455086	0.036976	0.0193892	0.0114805	0.040822	0.00850089	0.00868793	0.0408709	0.0216124	0.017036	0.0439271	0.0459449	-0.0255314	0.0177479	0.0193488	0.036345	0.0305612	0.0123123	0.00975678	0.0128731	-0.00580575	-0.00246886	0.0202678	0.0194087	0.00772086	0.00190886	0.0443204	0.00769691	0.0626423	0.011474
1	0.0240357	0.0121767	0.0184399	0.0169976	0.023942	0.0184545	0.0320182	0.0116354	0.0250001	0.0301923	0.0263556	0.00396486	0.0148657	-0.00237515	0.0212302	0.00213495	0.018428	0.0263089	0.0259556	0.0140369	0.021774	0.0329238	0.0204737	0.005344	0.0118268	0.0212584	0.016687	0.025855	0.0112023	0.0138387	0.019567	0.0366076	0.0121797	0.0200402	0.00716146	-0.00569574
1	-0.00417861	-0.0148032	-0.00206526	-0.0175896	0.0241074	-0.0419261	-0.0212238	-0.0125174	-0.00903879	-0.0106729	-0.0231723	-0.00733547	-0.00932483	-0.00682515	-0.0251656	0.000503245	-0.0221923	-0.0267935	-0.00536586	-0.011177	-0.0107239	-0.0437009	-0.0316955	0.00464495	-0.0132871	-0.0150591	-0.0187342	-0.000579327	-0.0258356	-0.0162226	-0.006493	-0.00431283	-0.0160013	-0.0164528	-0.0324551	-0.00934748
1	0.0124868	0.00243582	-0.00743944	-0.00732863	-0.0170799	0.000680698	-0.000746462	0.00272514	0.0160921	-0.00539574	-0.00199167	0.00669884	0.0032218	-0.0051114	0.00253132	0.00542551	0.0185161	0.00422844	-0.0117911	0.0112957	0.00518922	-0.00740694	-0.0040942	0.00192174	-0.00837585	0.00404053	-0.00712772	-0.00499876	0.00487375	-0.0115962	-0.010134	-0.00320038	-0.00137275	-0.00660096	-0.0119408	-0.000442467
1	-0.00205037	0.0188331	0.0247243	0.0360756	0.0566578	0.0252498	0.0479159	0.0541198	0.0350438	0.0529847	0.0560288	0.0141124	0.0302939	0.065436	0.0413393	0.0662868	0.0389885	0.0541862	0.0560221	0.0317353	0.0441471	0.0727458	0.056363	0.0407913	0.0722179	0.0452999	0.0500806	0.0453328	0.0244573	0.0537639	0.0482717	0.0668567	0.0362353	0.0572851	0.00701801	0.0612896
1	-0.0235096	-0.0827867	-0.0302169	-0.0520427	-0.0318664	-0.0340531	-0.0365937	-0.0323369	-0.0110294	-0.057341	-0.0191503	-0.0129217	-0.0298288	-0.0231007	-0.0212599	0.00200536	-0.0405297	-0.066722	-0.0390494	-0.0277395	-0.0478928	-0.0739751	-0.0637816	-0.00617911	-0.0489902	-0.0319816	-0.0423834	-0.0153644	-0.0381551	-0.0517388	-0.0611526	-0.048821	-0.0661707	-0.0377477	-0.0597581	-0.0440752
1	-0.0162019	0.0256988	-0.00699718	0.000595905	0.000503539	0.00498969	0.00787872	0.00649948	-0.00547937	0.00272086	0.00938197	0.00375495	-0.00280089	0.0112325	-0.00453505	0.00123565	0.00294561	0.00312143	0.010045	-0.00431632	0.00405482	0.0159146	0.00791762	0.00966344	0.00931028	0.00588104	0.0017017	-0.00608228	0.000913795	-0.00470724	0.00165594	0.00139161	0.00700615	0.0019476	0.0213381	0.0156137
1	0.0813818	0.0534246	0.0185929	0.00645491	0.021018	-0.039072	-0.000745133	-0.00392523	0.0413357	0.0262763	0.00739539	0.0526003	0.0336116	0.0454978	-0.0360459	0.0206247	-0.0199295	0.0132161	0.00424834	0.0216509	0.0101088	-0.0914668	-0.0296285	0.0357601	0.00142432	0.00496088	0.0110633	0.00736493	0.0119855	0.0292874	-0.00161916	-0.0101384	-0.0145847	0.00667802	-0.165595	0.0423182
1	-0.00485289	0.00656663	-0.00778406	0.00433541	-0.00402681	0.00264671	-0.00051882	0.0024829	-0.0219664	0.00159473	0.00909374	0.00607134	0.00689967	-0.000278606	0.00331396	0.00057658	0.00299728	0.00196155	0.00100921	-0.0193991	0.000832163	-0.00432737	0.00152743	-0.00612094	0.00648086	0.00139819	0.00359222	0.00512025	-0.00374865	-0.00367092	-0.00153883	0.00509167	0.0044059	0.00249038	0.00451214	0.00118765
1	0.00553997	0.00915593	0.0120396	0.0150255	0.0347214	0.00347419	0.0357674	0.0116577	-0.0015881	0.0254529	0.010477	0.0213945	0.0182654	0.0183994	0.004039	0.0287058	0.0340862	0.0339794	-0.0211966	0.0307637	0.0182812	0.00785185	0.00405204	0.0389683	-0.00173775	0.00234464	0.0153054	0.0228643	0.016635	0.0235358	0.0179463	0.00820222	0.0188228	0.00899507	0.011974	0.00823788
1	-0.0551542	-0.0330632	0.0112992	-0.00507009	-0.0103999	-0.0474718	-0.0245385	-0.0473862	-0.0463236	-0.00751844	-0.0362582	-0.0203137	0.00138775	-0.026925	-0.0315595	-0.0207409	-0.011689	-0.0328705	-0.0157399	-0.0294089	-0.00457274	-0.0434438	-0.0211013	-0.00137517	-0.00655346	-0.000411905	-0.0080986	-0.00375286	-0.00539235	0.00084978	0.00518291	-0.00111161	-0.0303534	-0.00677798	-0.0585351	-0.00566339
1	0.000792023	-0.0767549	0.0149773	-0.0189045	-0.0311277	0.0178953	-0.0345493	-0.0424886	-0.0486511	-0.0351297	-0.0152131	-0.0195187	-0.00915542	-0.0312931	-0.0480866	-0.0378442	-0.0191544	-0.0324356	-0.021748	-0.0875173	-0.049444	-0.065832	-0.0742518	-0.0117399	-0.0328959	0.0140044	-0.0419052	0.0016232	-0.0290044	-0.024729	-0.0344711	-0.0260514	-0.039975	-0.0489899	-0.00222508	-0.0177209
2	0.0507876	-0.00557073	-0.0238424	-0.0318933	-0.0148074	0.00228449	-0.0284143	-0.00202198	0.0475675	-0.00968628	-0.0075922	-0.0207765	0.014582	-0.0018971	-0.0318516	-0.0155337	-0.0388591	-0.0299176	-0.0129977	0.0237512	-0.0188072	-0.0421175	-0.0327659	-0.00701374	-0.0144213	-0.0164243	-0.020769	0.00836707	-0.0246877	-0.0332861	-0.0288806	-0.00706823	-0.0247374	-0.0141771	-0.0447428	-0.0235456
2	-0.00721858	0.00416289	0.00169429	-0.00184223	0.022025	0.00350294	0.00931799	-0.00376678	0.00195991	0.0136701	-0.000731506	-0.00652327	0.00411056	0.0137662	0.00869501	-0.00286296	-0.00387368	0.000314851	0.014582	-0.00285641	0.00146275	0.00528018	-0.00337555	0.0130878	0.00757931	0.00536662	0.00360668	0.0143838	-0.00501829	0.00335125	0.00122119	0.0184539	-0.00338611	0.00115819	0.00277546	0.00345448
2	0.0309777	-0.0206789	0.00215221	0.0275515	-0.031397	0.0265736	-0.0309326	0.0127125	0.00872212	-0.0232933	0.016704	0.0139271	0.00277335	-0.0119841	0.00222068	-0.0133659	0.00453281	0.00139203	-0.0131768	0.00947875	0.00243946	-0.0272195	-0.00797345	-0.0210512	-0.0216149	0.0037015	-0.00561132	-0.0184604	0.00123452	-0.00322306	0.0106348	-0.0241031	0.00487146	-0.0250603	0.021075	-0.0197192
2	0.0109241	0.0224556	0.00832181	0.0238787	0.0124795	-0.0123236	0.00585279	0.0027528	-0.00213474	0.0264423	0.00533576	0.0127482	0.00500147	0.00549162	0.00313546	0.00653427	0.00280654	0.0196039	0.0162889	-0.00780372	0.0114272	0.00760486	0.0105436	0.0072308	0.0183764	0.0235208	0.018285	0.0150797	0.00504447	0.0170112	0.0189353	0.0192653	0.0186698	0.0245548	-0.00405987	0.0152194
2	-0.035487	-0.013843	-0.00547286	-0.0308054	-0.00275282	-0.0208959	-0.0283132	-0.0109123	-0.00729831	0.0119883	-0.00904284	-0.00963276	0.00107124	-0.0159919	-0.0258426	0.0149995	-0.0365191	-0.0189408	0.00906815	-0.0180659	0.000714235	-0.0434864	-0.0110657	0.0246892	-0.00706546	0.00241651	-0.0207865	-0.000948862	-0.0348855	-0.01026	-0.0246695	0.00383422	-0.0401279	0.00827624	-0.0441123	-0.0164753
2	-0.00536965	0.0249387	0.000549304	0.0140255	0.055777	0.00574577	0.057277	-0.00379384	0.0420823	0.0164806	-0.0291882	0.0290581	0.0261102	-0.00534587	-0.00813847	0.029215	0.0204714	0.001416	0.0341862	-0.00939392	0.014774	-0.0187551	0.0230225	0.0442097	0.00953366	0.0158302	0.0149055	0.0161602	0.0270534	0.0229362	0.0201838	0.0011328	0.0298988	0.0186065	0.00674328	0.0686556
2	0.009326	-0.000234839	-0.0135305	0.00528493	0.018732	-0.0151304	-0.018832	-0.0153829	0.00866086	0.00116763	-0.0180875	0.0118772	-0.00913814	0.00367174	0.00435972	-0.00490975	-0.00358134	-0.0108223	0.00199401	0.00666237	0.00333578	-0.0212296	-0.011183	0.00915878	-0.000719966	0.000187712	-0.0030483	0.0102979	-0.00409286	-0.00558909	-0.000650723	2.13825e-05	-0.00207158	-0.00171964	-0.0128669	0.00732183
2	0.0120805	0.0267329	0.0187787	0.0209323	0.0329958	0.0730805	-0.013262	0.0751618	0.0352077	0.0455631	0.087418	0.00691438	-0.0190088	0.0886774	0.0137891	0.0369383	-0.0206024	0.0835192	-0.0150924	0.051565	0.0116286	0.0520576	0.0145342	0.0360442	0.0116458	-0.000848069	0.0199521	-0.0132274	-0.0167988	0.00678143	0.0284024	0.0344068	0.0385696	0.0182441	0.0452906	0.0492438
2	0.0378249	0.0458012	-0.0332181	-0.0178811	0.00664177	0.0469068	-0.0365954	0.0255493	0.0312334	0.019329	0.0182071	-0.00135318	-0.00860184	0.049701	0.0106742	0.0257927	0.0156649	0.0446211	0.00825303	0.00416578	-0.00189334	0.0672763	0.0464409	0.0248211	-0.025842	-0.031026	-0.00828847	-0.0111359	-0.010997	0.0057844	0.00640131	-0.0253435	0.0489948	-0.00695203	-0.0118994	0.000382511
2	-0.00309401	0.0417458	-0.0126878	0.0364239	-0.0338434	0.00972288	0.00184821	0.0523991	-0.030124	0.0470265	0.0623501	0.00703771	0.0180022	0.0135135	0.0111096	-0.00597492	0.00428389	0.0548763	-0.0244473	0.0274888	-0.00218961	0.00828199	-0.00012308	-0.0379783	-0.0174611	0.0101121	-0.0082811	0.00317165	-0.00587842	0.0228315	-0.000619492	0.00466796	0.0255358	0.0228892	0.0118115	-0.0189702
2	0.0244384	-0.00516545	-0.0153003	-0.0176277	-0.0177198	0.0254387	0.0127009	0.0079638	-0.00274444	-0.00879523	0.0266708	-0.021898	0.00378347	-0.00366736	-0.0104324	-0.00111189	-0.0080182	0.0116023	-0.0129735	0.00513779	-0.00987335	-0.0204291	-0.00587366	-0.00391524	-0.0175282	-0.00139411	-0.0187397	-0.0134249	-0.0231085	-0.0201185	-0.0222772	-0.00857404	0.00091444	-0.007073	-0.0201965	0.00839621
2	0.0538043	0.056297	0.0373921	0.0239525	0.0342159	-0.0109178	0.0318998	0.0386837	-0.0028128	0.0619365	0.0523149	0.00726025	0.01268	0.0870574	0.00322292	0.026546	0.0367689	0.0507426	0.000539425	-0.0542424	-0.00618046	-0.00572059	0.0104279	0.0251731	0.0125791	0.00609929	0.00646242	0.0126561	0.00658942	0.0182378	0.0166571	0.0468608	0.0131946	0.0263435	0.0174339	-0.0302853
2	-0.00206186	-0.0256645	0.0186699	-0.00791652	-0.012872	0.00995029	-0.00366487	-0.0326554	-0.00385246	-0.021421	-0.0122864	-0.0240804	0.00538668	-0.0169143	-0.0190274	-0.0434015	-0.00510739	-0.0304921	-0.00592967	-0.0187234	-0.0261903	-0.0672417	-0.0522079	-0.0492603	-0.024902	-0.00419356	-0.0188274	-0.0122389	-0.00808106	-0.0177544	-0.00236604	-0.0164141	-0.0459222	-0.0171926	-0.023865	-0.0325469
2	0.0270371	-0.00015409	-0.0120763	0.00325897	-0.00825635	0.0207404	-0.0296981	-0.00403948	0.00394639	0.00179692	0.000251952	-0.00917672	-0.0128128	0.0112486	-0.00824149	-0.00766199	-0.00874491	-0.00392242	-0.00101418	-0.00295885	0.000678051	-0.0156455	-0.00644237	-0.0196969	0.00249856	-0.00973159	0.00152836	-0.0221451	-0.0106913	-0.0135245	-0.00354025	-0.00394263	-6.77914e-05	-0.0018592	0.016432	-0.00702936
2	0.00560513	0.00707086	0.0218352	-0.00274775	0.0120183	8.22328e-05	0.0117192	0.0107628	-0.00301792	0.00960635	0.0128855	0.00977713	0.00633534	0.0122701	0.0126647	-0.000533569	0.00863713	0.00814112	0.0133338	0.0148959	0.00730158	0.00801748	-0.0075474	0.00909	0.00208248	0.0125212	-0.00381162	0.0170422	0.00500908	-0.00285745	-0.00406246	0.00753484	-0.00211096	0.0004671	-0.00640246	0.00487869
2	0.0695835	-0.000440081	-0.0412021	0.0217662	0.0203412	0.190008	0.0305116	0.142671	0.00690682	0.132845	0.105538	-0.0268249	0.0409045	0.175766	-0.0083164	0.0100337	-0.0588696	0.055993	-0.0322709	0.0931394	0.00617719	0.0469129	0.0250359	-0.0147783	0.0505711	-0.0358078	0.0143588	0.00427642	-0.0468208	0.0145702	-0.026774	0.117867	0.00664058	0.0623312	0.0202596	-0.0471563
2	-0.0201236	-0.00062251	-0.0255201	0.0116977	0.0294897	-0.0136307	-0.0384653	0.0518442	0.0091422	-0.0295501	0.063329	0.0174532	0.0189832	0.0308354	0.0129073	0.0442088	0.00425709	0.0408101	-0.0296823	0.0279213	0.0381222	0.0308573	0.0236968	0.0363554	0.000673486	-0.0260808	0.0228357	0.00773892	0.00427404	0.0289794	0.00467115	-0.0410584	0.0231499	-0.00127728	0.0636599	0.0040366
2	0.0237943	0.0135644	0.0150846	-0.0204054	-0.0054247	-0.00540356	-0.00147443	0.0176999	0.00327265	0.0112591	0.0105978	0.0070404	0.00797813	0.00283714	-5.67824e-05	0.0023993	0.00365179	-0.00287353	0.0440626	0.0215606	0.000255931	-0.0151374	-0.00362874	-0.0100519	0.0213451	0.0409933	0.0142126	0.00342261	-0.00487282	-0.0172474	0.00891415	0.0150417	0.001962	0.00319596	-0.0191859	9.04414e-05
2	-0.0203087	0.0366305	-0.00237548	0.048286	0.037355	0.0065681	0.0522382	0.060681	0.00286583	0.0556084	0.0493649	0.011774	0.0129993	0.0857048	0.00755638	0.0509763	0.0159938	0.0569729	0.0418473	0.0206871	0.0158909	0.00950978	0.0293714	0.0398675	0.0305056	0.0381292	0.0351924	0.0428087	-0.012001	0.0369031	0.0220342	0.0662551	0.0304123	0.0265944	0.032543	0.00596761
2	0.0177512	-0.0159714	0.00520795	0.012504	-0.0116035	-0.00507206	0.00637006	-0.020029	-0.0206041	0.0011806	-0.042038	0.016778	0.00507425	-0.013222	0.00542178	-0.0315607	0.0271237	-0.0152442	-0.0237511	-0.039708	0.00139668	-0.0191816	-0.0009374	-0.0161015	-0.00751272	0.0011388	-0.0049723	-0.00593208	0.00959275	0.00171648	0.000162916	-0.00498945	0.00359105	-0.00865813	-0.0333066	0.0124285
2	-0.0759779	0.00426018	-0.0680149	-0.0450735	-0.0539956	-0.0726112	-0.0828491	-0.0399496	-0.0738761	-0.00700055	-0.0198878	-0.0607882	-0.0934745	-0.036687	-0.0504699	-0.0594043	-0.0410957	-0.0107787	-0.0621695	-0.0596162	-0.0305025	-0.0334017	-0.0227897	-0.050656	-0.0555303	-0.0925469	-0.0419542	-0.0569251	-0.0209467	-0.0308678	-0.0288333	-0.0327755	-0.0707852	-0.0497802	-0.0824228	-0.0851976
2	0.0381979	0.0275644	-0.0100632	0.0287501	0.0282763	-0.0150336	0.000952786	0.00445391	0.0121876	0.0364403	0.00283032	0.00528224	0.0154011	0.0259881	-0.0165763	0.0489733	-0.0124684	0.0217333	0.00626575	-0.0148958	0.0165004	-0.0241201	0.00572489	0.0523028	0.0222184	0.00528848	0.0170223	0.017375	-0.0012687	0.013105	0.0151481	0.0373614	0.00444547	0.0247518	0.0159714	0.0127947
2	-0.0567027	0.0105419	0.0169292	0.0893106	0.0965959	0.0229437	0.0897102	0.0288832	-0.0846668	0.0898997	0.0362015	-0.0229794	0.0018873	0.124684	-0.0107507	0.0104805	-0.0224904	0.084021	0.0718209	0.0118736	0.0150052	0.0576766	0.043137	0.0100794	0.0776916	-0.00533982	0.0748874	0.0377663	-0.0352713	0.0824088	0.0657339	0.10315	0.0293972	0.0725309	0.000694872	-0.0442933
2	0.00870706	0.00759767	-0.00536098	-0.0125333	-0.00280834	0.000186829	-5.17891e-06	-0.0144447	0.000913142	-0.016954	-0.0356653	0.00509753	-0.012111	-0.0166597	-0.0185983	-0.0262409	0.00561918	-0.00563185	-0.00588961	0.00605243	0.00324008	-0.0351331	-0.00392041	-0.0114067	-0.0185739	0.0222099	-0.0117399	-0.0130319	0.0115894	-0.0126842	-0.0197236	-0.0075487	-0.0130299	-0.00556695	-0.0287567	0.000141645
2	-0.0288638	0.0894978	-0.0350057	0.0257982	0.0184582	0.0421378	0.0859511	0.0337771	0.00191327	0.0535952	0.0790032	-0.0118509	-0.00607018	0.0367661	0.0132268	0.0286606	0.0166646	0.0957054	0.0193426	0.0261505	0.0187787	0.0363593	0.00871715	-0.00763766	0.0627921	0.0140877	0.0436226	0.0178051	-0.0140255	-0.00952738	0.00866131	0.0447308	0.057179	0.0760086	0.0246746	0.0584371
2	0.00355331	-0.00041448	-0.000412258	0.011412	0.00994445	0.0594531	0.0315295	0.000232393	0.0254427	0.0224939	0.0327334	-0.00435595	0.0247518	0.0454973	0.040759	0.0066146	0.0173701	0.0496023	0.000239267	0.0388148	0.00937813	0.0788983	0.0642491	0.00536854	0.0187048	0.00360374	0.0160065	0.0102843	0.016916	0.0228764	0.00820079	0.0158444	0.0305252	0.0246988	0.0360334	-0.000360472
2	0.067377	-0.0379592	0.00159755	0.0258395	-0.0129691	0.028018	-0.030709	-0.00381385	0.00443212	-0.0033298	-0.0194789	0.0124327	-0.0248313	-0.0156792	0.00481176	-0.0182337	-0.0265433	-0.035136	0.0114182	-0.0165799	-0.000514682	0.0274291	0.0115944	-0.0294776	0.0120535	-0.0159234	0.0186978	-0.0278087	-0.00833465	0.0104585	0.00379828	0.0160218	-0.00193251	0.0153597	-0.00645663	-0.0103994
2	-0.0917393	-0.0172633	-0.0413692	-0.0284004	-0.0308871	-0.0635662	-0.0672988	-0.0215894	-0.102436	-0.0197953	-0.0231722	-0.035126	-0.0199587	0.019073	-0.0182498	-0.0144809	-0.0497982	-0.00650215	-0.0201555	-0.0540625	-0.0171983	0.0198176	-0.00745146	-0.0157345	-0.0082789	-0.0318488	-0.0208164	-0.0317881	-0.0550822	-0.0352606	-0.032999	-0.0176608	-0.0251343	-0.0183957	-0.0958308	-0.0520997
2	0.024351	0.00741447	0.026296	-0.00196832	-0.000761922	0.0314115	0.0286308	0.0146254	0.0207014	-0.0115932	0.0244621	0.00755318	0.0425641	-0.00133972	0.00977383	0.00950893	0.0084843	0.027332	0.0122641	0.0459207	0.00126408	0.0147807	0.0183877	0.00599586	-0.00407426	-0.00564652	0.00281801	0.0154441	0.0153912	0.0145087	0.0146443	-0.0180898	0.0183321	-0.0112404	0.0269735	0.00746376
2	0.0200976	0.0909924	-0.0155434	-0.00701187	0.0151013	0.00743655	-0.0174633	0.0366091	0.0017416	0.0537145	0.0597052	-0.0119138	0.0103222	0.058147	-0.010646	0.00691521	-0.0180834	0.0378904	0.0048672	0.0220655	-0.0250278	-0.0136131	-0.0280877	0.0143934	-0.00483772	0.0205859	-0.0106353	0.0186825	0.0136334	-0.0194544	-0.00864899	0.0452049	0.0258555	0.0290072	-0.00693306	-0.00579189
2	-0.0872888	0.0270313	0.00967928	-0.00744429	-0.0108819	-0.0623282	-0.0471061	-0.00582825	-0.101256	-0.00426049	-0.00455989	-0.00228677	-0.022234	-0.0172038	-0.0299645	-0.0185514	-0.014587	0.00246411	-0.027744	-0.0397134	-0.00108053	-0.0527445	-0.0128151	-0.0264552	-0.0343962	-0.00686215	-0.0235849	-0.00944016	-0.00830718	-0.0157178	-0.0112109	0.00227761	-0.00261997	0.00899057	-0.0325563	-0.0335251
2	0.0184432	-0.00158846	-0.0744207	-0.0011451	-0.00724723	-0.0146063	0.04213	0.0180334	0.0123615	0.0162681	0.0265254	-0.0258493	0.0453596	0.056826	-0.0161622	0.0418525	-0.0222578	0.0206757	0.0155612	-0.00297467	-0.0313574	0.0134846	-0.00852458	0.00973353	0.0071593	0.0367375	0.00341446	0.0256689	-0.0266011	-0.014482	0.00450842	0.0228914	0.00321248	0.0034351	0.00623134	-0.00362453
2	-0.0234597	0.0959024	0.0178688	0.0609799	-0.0062782	-0.0250206	0.0168663	0.0727653	-0.0164915	0.108706	0.106429	0.0424484	0.0716846	0.0691322	0.0274919	0.0223088	0.01486	0.103279	0.062807	0.0296304	0.0473108	0.0064471	0.024606	0.00593868	0.0374471	0.0943422	0.0322788	0.087603	-0.00348377	0.0551206	0.0382322	0.0816083	0.0666702	0.103294	0.0101251	0.0306852
2	-0.0111407	-0.0161243	0.00513342	-0.0196463	0.00527373	0.0259774	0.109938	-0.035299	0.0155062	-0.0281321	-0.0453307	-0.032643	0.0208345	-0.0402825	-0.0542014	-0.0628453	-0.0457594	-0.029418	0.0445696	-0.0281011	-0.00609935	-0.00282138	-0.00470717	-0.0581636	-0.000768369	0.0437033	-0.00564317	0.0161664	-0.0399699	0.0102454	-0.00977757	0.000497048	-0.0115605	-0.0120021	-0.0603175	-0.0190218
2	0.00973271	0.00276994	0.0197091	0.0028136	-0.002052	0.102327	-0.0109107	0.0447423	-0.00164513	0.0227234	0.0505384	0.0132051	-0.00282199	0.0390663	0.0328044	-0.00372934	0.0299157	0.0285074	0.00553261	0.074078	0.0188924	0.0340362	0.00502012	-0.00317077	0.01447	0.0067036	0.00503038	-0.00090395	0.0152616	-0.00891499	-0.00301233	0.011812	-0.00939566	0.0244809	-0.00101301	-0.0133493
2	0.0249376	-0.0064983	-0.0211327	-0.0245349	-0.00175839	-0.0292549	-0.00557124	-0.033747	0.00351469	-0.00871819	-0.0175309	0.000692781	-0.00430745	0.00647571	-0.00419133	-0.00445797	-0.0070739	-0.00716044	-0.0242375	-0.0313792	-0.0256022	-0.0328547	-0.0314609	0.00738317	-0.0328901	-0.0159565	-0.0213501	-0.0137718	-0.0276264	-0.00485899	-0.0162077	-0.0375925	-0.0213128	-0.0351943	0.00649979	-0.0377874
2	-0.00681108	-0.00547501	0.00469315	-0.00884331	-0.00995841	-0.0133354	-0.0146604	-0.00457396	-0.0169172	-0.0216675	-0.00463209	-0.00956397	-0.0211997	-0.0267155	-0.017492	-0.00808251	-0.0116293	-0.00830699	0.00174148	-0.00178039	-0.012497	-0.0120262	-0.0204582	-0.00802804	-0.0147882	0.00477195	-0.0072691	-0.00533777	-0.0025766	-0.00393029	-0.00203873	-0.00900946	-0.0180285	-0.0175143	-0.0279443	-0.0199079
2	-0.00595202	-0.0106607	-0.0179001	-0.0125325	0.00164214	0.0273255	0.0102124	0.00819525	-0.00133028	-0.0102316	0.00845498	-0.014204	-0.0113852	0.00685335	-0.00268854	0.00856948	-0.00626923	0.00447361	-0.0122057	0.0163537	-0.000278989	-0.0129743	-0.00421587	-0.00491892	-0.00953302	0.00101919	-0.00855511	-0.0122239	-0.00118093	-0.00540031	-0.00223329	-0.0066459	0.00330445	-0.0100254	0.0417048	-0.0200985
2	0.027931	0.0412246	0.00809694	0.0208006	0.105196	0.00648125	-0.0179818	0.0265388	0.00915141	0.0393823	0.0136774	0.0163467	0.0612918	0.0757154	0.0226658	0.0329671	-0.0199521	0.0192311	0.021739	-0.00619634	0.0158658	0.0771179	0.00260047	0.0857519	0.0135898	0.00813055	0.00390026	0.0339195	-0.0333203	-0.00511703	-0.00543302	0.0221291	-0.0013433	0.0222729	0.0133066	0.012026
2	0.0632373	0.0278899	-0.00292041	0.000703103	-0.0379529	0.0331225	-0.00554096	0.0250817	0.0278991	-0.00109578	0.0347211	0.00592096	-0.00799318	-0.0201848	-0.0031626	-0.025167	-0.00638199	0.0528993	-0.0146663	0.0331225	-0.00165909	0.00934331	0.00979081	-0.0382716	-0.00587748	-0.0142446	-0.00725188	-0.0255528	-0.0120131	0.000741515	0.000813529	-0.0147996	0.0201276	-0.0030085	0.0334739	-0.00336801
2	-0.00273923	-0.0179919	-0.00559406	0.0228551	-0.0326251	-0.0171619	-0.0444644	0.0356748	-0.0707406	0.0463966	0.0439568	-0.0251261	0.0244548	0.00220276	-0.0232334	-0.00431677	-0.00654202	0.0277301	0.0414009	0.0186039	0.000426104	-0.0113654	-0.0148862	-0.0336933	-0.0133371	0.0283846	0.00154827	0.0304193	-0.0158002	-0.0152476	-0.00117238	0.0543071	-0.0294666	-0.00887564	-0.0175513	-0.0328966
2	-0.0406885	0.0432027	0.00149086	0.00762182	0.0262028	-0.0486458	-0.0496158	-0.00302826	-0.0338354	0.0338847	-0.00140616	0.00493701	0.00422691	0.023585	-0.0302992	-0.00170307	-0.0299591	0.00916236	0.0134679	-0.0231179	0.00775757	-0.053233	-0.0288885	0.022453	-0.00382904	0.00688592	-0.00921922	0.00832059	-0.0102581	-0.0244527	-0.00247848	0.0274765	-0.0160036	0.00285659	-0.0344524	0.0188361
2	0.000132004	0.0201754	-0.0201871	-0.00676795	-0.00379479	-0.0662652	0.00489187	0.000353171	-0.0170919	-0.0107938	0.00375471	0.0256133	0.0222194	-0.0154584	-0.0138282	0.0357583	-0.0341606	0.00116835	0.00551734	-0.0104715	0.00706843	-0.0144598	-0.0142608	0.0135504	-0.00894172	0.0373668	-0.0143289	0.0328424	-0.00199643	-0.00974143	-0.0144849	-0.00250892	-0.00118171	-0.00588872	-0.0514487	-0.0164302
2	-0.024638	-0.0142076	0.00532192	-0.0468671	0.00610345	0.00671086	-0.0544765	-0.0229494	-0.00855596	0.0169891	-0.0133997	0.00225827	0.00443051	-0.0485328	-0.0209007	-0.0233683	0.0157571	-0.0068497	-0.0511021	-0.0261096	0.00772414	-0.0514277	-0.0243654	-0.0275861	-0.0348825	-0.0403305	-0.0300664	0.0246518	-0.0211838	-0.0228812	-0.0134719	-0.0129837	-0.0176432	0.00835469	-0.0201853	0.0303538
2	0.0018891	0.0303298	0.0140436	0.0139195	0.0139939	-0.00869358	-0.0322721	0.0166674	0.00304787	-0.00117892	0.00397191	0.0234512	0.0246817	-0.0280584	-0.00961194	0.0205001	0.00626416	-0.0130371	0.0160897	0.00571603	0.0287574	-0.0617844	0.00350941	0.0333809	0.00132296	0.0197473	0.014757	0.0195027	0.00972813	-0.00476895	0.0106074	-0.00242058	-0.00117459	0.0118614	-0.0259943	0.0219643
2	0.016298	-0.00725258	-0.00751036	0.02226	0.0740797	0.0146033	0.015792	0.0277	-0.0223811	0.0262258	0.0116168	0.0120173	0.0192889	0.0335989	-0.00264037	0.0274565	-0.03755	0.00189077	0.0313503	0.000696229	-0.0115423	-0.00610886	-0.00990508	0.0146701	0.0131517	0.0195222	0.00359465	0.0360261	-0.0443484	-0.00859351	0.0144998	0.0693824	-0.00589656	0.0191381	-0.0135656	-0.0102108
2	-0.00161728	0.0672563	0.0215626	0.0635079	-0.0130402	0.0299767	0.026028	0.0372902	-0.0158601	0.074405	0.0948343	0.00846789	0.0618781	-0.0130773	0.0142996	-0.00848783	0.016422	0.0814332	0.0101346	0.0505215	0.0352079	0.026542	0.0233321	-0.00679289	-0.0124359	0.0558334	-0.000142781	0.0736367	0.0111354	0.0445211	0.0301245	0.011941	0.0101705	0.0423527	0.0186951	-0.047658
2	0.0303831	0.0629611	0.00916379	0.0145444	0.0414072	0.0238147	0.0893434	0.0104721	0.0282969	0.0852843	0.0340593	0.0897642	0.0124959	0.0999497	0.0374071	0.0148365	0.00596168	0.0750404	-0.00911419	0.00746183	0.0435564	0.0247285	0.0255259	0.0195341	0.056595	0.0165232	0.0297081	0.0247315	0.0229424	0.0477609	0.00294456	0.0817962	0.0539949	0.0756287	0.0590492	0.0305858
2	0.0179105	0.0175335	0.0124584	0.0233332	0.0820867	0.0154457	-0.0181101	0.0499166	0.0146367	0.0359618	0.0253745	0.014685	0.0320257	0.100813	-0.00507299	0.0712962	-0.00575754	0.0265405	0.0316748	0.0250985	-0.00255465	-0.00743198	-0.0118822	0.0574664	0.0146176	0.0136009	0.0133102	0.0494212	-0.00469285	-0.00613995	0.0154607	0.0540501	0.010338	0.0129072	0.0155367	-0.00448113
2	-0.0343011	0.00995255	0.0107154	0.0229962	-0.000630214	-0.0687342	0.01973	-0.0412746	-0.0580505	0.0260199	-0.00959971	0.00218463	-0.0392119	0.0210364	0.0047231	-0.0425053	-0.000874916	0.0143542	0.00846969	-0.0783068	0.032479	0.0343081	0.0305047	-0.0130263	0.0164215	-0.00845386	0.0134412	-0.00132254	-0.000477678	0.0293134	0.00908944	0.0221928	-0.00407298	0.023113	-0.0401012	-0.00886307
2	0.0530821	0.00132608	-0.012035	-0.0150893	0.00508643	-0.00127295	-0.0245006	-0.0161629	0.00673045	-0.000894829	-0.0169163	0.0258878	0.0264731	-0.0246954	0.0222706	-0.0188966	-0.0159696	-0.0296336	0.00266192	-0.0027902	0.0216019	0.0102607	0.011907	0.0109879	-0.00846519	-0.00719422	-0.00790522	0.0234936	-0.0252256	-0.012359	-0.00583282	0.0151248	-0.0222737	-0.0129156	-0.0144629	-0.0024375
2	-0.00174935	-0.0236719	0.000580397	-0.00311118	-0.00456798	0.017017	-0.0464856	-0.00276706	-0.00665084	-0.0117884	-0.00629055	-0.0125701	-0.00749088	-0.02035	-0.00745184	-0.0153732	-0.0174303	-0.0245391	0.01239	0.0134863	-0.00883085	-0.0133062	0.00297765	-0.00907627	-0.0129622	-0.00709653	-0.00833553	0.0015718	0.00305284	-0.0143349	0.00284811	0.00793969	-0.0187313	-0.00912591	0.00225406	-0.0105591
2	0.00817956	-0.0077483	0.0147306	-0.0150789	0.0351624	0.0186002	0.0299259	0.0451714	0.00201829	0.0308764	0.0610854	0.0180101	0.0385253	0.0232011	0.0293439	0.0327853	0.0408461	0.0380853	0.034441	0.0253127	0.00224202	0.0522605	0.0341958	0.020421	0.0374881	0.0308886	0.0364408	0.0275178	0.0365893	-0.0176216	0.000171391	0.0271758	0.00490762	0.0124383	0.00930458	0.0190808
2	0.0261105	-0.0073922	-0.0198691	-0.010252	-0.00125972	0.012443	-0.0132666	-0.0086481	-0.0118767	0.018908	0.0180924	-0.0100099	-0.0177951	0.0291018	0.000262388	0.0110402	-0.0225217	0.0169725	-0.0156193	-0.00918519	-0.00839328	0.0106545	0.0341906	-0.0203058	0.00774486	-0.0188459	-0.0113254	-0.0115367	-0.0112429	0.0178031	-0.0234078	-0.00197564	0.00924086	0.00703459	-0.00510522	-0.0229479
2	-0.00604822	-0.011321	-0.0237514	-0.0231972	0.0129545	0.0533841	-0.0223031	0.0126624	-0.00288495	0.00364929	0.024139	-0.00920936	0.0170075	-0.00673854	0.0192615	-0.00525653	-0.0350323	0.00499399	-0.00309034	0.0231759	-0.0206726	0.032394	-0.026473	-0.00754682	0.0097365	-0.0186518	-0.00270169	-0.000468566	-0.0255288	-0.026061	-0.0251112	0.0148597	-0.00613068	-0.00297214	0.0250271	-0.0258662
2	0.0905625	0.0358569	-0.00910511	0.0342738	0.0129237	-0.0109847	0.0019972	0.0582084	0.0523528	0.0182889	0.0107533	0.0170019	0.00515232	0.0205268	0.0026452	0.0498726	0.0242164	0.00859446	0.0295342	0.0391494	0.0240887	-0.0666856	0.024264	0.0427428	0.0121483	0.0277528	0.0151833	0.0436548	0.0124181	0.0131783	0.0223755	0.0287847	0.0317511	0.0150925	-0.025432	0.0470775

## Sheet: F5 SupT4
Group (Amyloid Positive:1, Clinically Declining:2)	AMYGDALA	BANKSSTS	CAUDALANTERIORCINGULATE	CAUDALMIDDLEFRONTAL	CUNEUS	ENTORHINAL	FRONTALPOLE	FUSIFORM	HIPPOCAMPUS	INFERIORPARIETAL	INFERIORTEMPORAL	INSULA	ISTHMUSCINGULATE	LATERALOCCIPITAL	LATERALORBITOFRONTAL	LINGUAL	MEDIALORBITOFRONTAL	MIDDLETEMPORAL	PARACENTRAL	PARAHIPPOCAMPAL	PARSOPERCULARIS	PARSORBITALIS	PARSTRIANGULARIS	PERICALCARINE	POSTCENTRAL	POSTERIORCINGULATE	PRECENTRAL	PRECUNEUS	ROSTRALANTERIORCINGULATE	ROSTRALMIDDLEFRONTAL	SUPERIORFRONTAL	SUPERIORPARIETAL	SUPERIORTEMPORAL	SUPRAMARGINAL	TEMPORALPOLE	TRANSVERSETEMPORAL
2	0.0507876	-0.00557073	-0.0238424	-0.0318933	-0.0148074	0.00228449	-0.0284143	-0.00202198	0.0475675	-0.00968628	-0.0075922	-0.0207765	0.014582	-0.0018971	-0.0318516	-0.0155337	-0.0388591	-0.0299176	-0.0129977	0.0237512	-0.0188072	-0.0421175	-0.0327659	-0.00701374	-0.0144213	-0.0164243	-0.020769	0.00836707	-0.0246877	-0.0332861	-0.0288806	-0.00706823	-0.0247374	-0.0141771	-0.0447428	-0.0235456
2	-0.00721858	0.00416289	0.00169429	-0.00184223	0.022025	0.00350294	0.00931799	-0.00376678	0.00195991	0.0136701	-0.000731506	-0.00652327	0.00411056	0.0137662	0.00869501	-0.00286296	-0.00387368	0.000314851	0.014582	-0.00285641	0.00146275	0.00528018	-0.00337555	0.0130878	0.00757931	0.00536662	0.00360668	0.0143838	-0.00501829	0.00335125	0.00122119	0.0184539	-0.00338611	0.00115819	0.00277546	0.00345448
2	0.0309777	-0.0206789	0.00215221	0.0275515	-0.031397	0.0265736	-0.0309326	0.0127125	0.00872212	-0.0232933	0.016704	0.0139271	0.00277335	-0.0119841	0.00222068	-0.0133659	0.00453281	0.00139203	-0.0131768	0.00947875	0.00243946	-0.0272195	-0.00797345	-0.0210512	-0.0216149	0.0037015	-0.00561132	-0.0184604	0.00123452	-0.00322306	0.0106348	-0.0241031	0.00487146	-0.0250603	0.021075	-0.0197192
2	0.0109241	0.0224556	0.00832181	0.0238787	0.0124795	-0.0123236	0.00585279	0.0027528	-0.00213474	0.0264423	0.00533576	0.0127482	0.00500147	0.00549162	0.00313546	0.00653427	0.00280654	0.0196039	0.0162889	-0.00780372	0.0114272	0.00760486	0.0105436	0.0072308	0.0183764	0.0235208	0.018285	0.0150797	0.00504447	0.0170112	0.0189353	0.0192653	0.0186698	0.0245548	-0.00405987	0.0152194
2	-0.035487	-0.013843	-0.00547286	-0.0308054	-0.00275282	-0.0208959	-0.0283132	-0.0109123	-0.00729831	0.0119883	-0.00904284	-0.00963276	0.00107124	-0.0159919	-0.0258426	0.0149995	-0.0365191	-0.0189408	0.00906815	-0.0180659	0.000714235	-0.0434864	-0.0110657	0.0246892	-0.00706546	0.00241651	-0.0207865	-0.000948862	-0.0348855	-0.01026	-0.0246695	0.00383422	-0.0401279	0.00827624	-0.0441123	-0.0164753
2	-0.00536965	0.0249387	0.000549304	0.0140255	0.055777	0.00574577	0.057277	-0.00379384	0.0420823	0.0164806	-0.0291882	0.0290581	0.0261102	-0.00534587	-0.00813847	0.029215	0.0204714	0.001416	0.0341862	-0.00939392	0.014774	-0.0187551	0.0230225	0.0442097	0.00953366	0.0158302	0.0149055	0.0161602	0.0270534	0.0229362	0.0201838	0.0011328	0.0298988	0.0186065	0.00674328	0.0686556
2	0.009326	-0.000234839	-0.0135305	0.00528493	0.018732	-0.0151304	-0.018832	-0.0153829	0.00866086	0.00116763	-0.0180875	0.0118772	-0.00913814	0.00367174	0.00435972	-0.00490975	-0.00358134	-0.0108223	0.00199401	0.00666237	0.00333578	-0.0212296	-0.011183	0.00915878	-0.000719966	0.000187712	-0.0030483	0.0102979	-0.00409286	-0.00558909	-0.000650723	2.13825e-05	-0.00207158	-0.00171964	-0.0128669	0.00732183
2	0.0120805	0.0267329	0.0187787	0.0209323	0.0329958	0.0730805	-0.013262	0.0751618	0.0352077	0.0455631	0.087418	0.00691438	-0.0190088	0.0886774	0.0137891	0.0369383	-0.0206024	0.0835192	-0.0150924	0.051565	0.0116286	0.0520576	0.0145342	0.0360442	0.0116458	-0.000848069	0.0199521	-0.0132274	-0.0167988	0.00678143	0.0284024	0.0344068	0.0385696	0.0182441	0.0452906	0.0492438
2	0.0378249	0.0458012	-0.0332181	-0.0178811	0.00664177	0.0469068	-0.0365954	0.0255493	0.0312334	0.019329	0.0182071	-0.00135318	-0.00860184	0.049701	0.0106742	0.0257927	0.0156649	0.0446211	0.00825303	0.00416578	-0.00189334	0.0672763	0.0464409	0.0248211	-0.025842	-0.031026	-0.00828847	-0.0111359	-0.010997	0.0057844	0.00640131	-0.0253435	0.0489948	-0.00695203	-0.0118994	0.000382511
2	-0.00309401	0.0417458	-0.0126878	0.0364239	-0.0338434	0.00972288	0.00184821	0.0523991	-0.030124	0.0470265	0.0623501	0.00703771	0.0180022	0.0135135	0.0111096	-0.00597492	0.00428389	0.0548763	-0.0244473	0.0274888	-0.00218961	0.00828199	-0.00012308	-0.0379783	-0.0174611	0.0101121	-0.0082811	0.00317165	-0.00587842	0.0228315	-0.000619492	0.00466796	0.0255358	0.0228892	0.0118115	-0.0189702
2	0.0244384	-0.00516545	-0.0153003	-0.0176277	-0.0177198	0.0254387	0.0127009	0.0079638	-0.00274444	-0.00879523	0.0266708	-0.021898	0.00378347	-0.00366736	-0.0104324	-0.00111189	-0.0080182	0.0116023	-0.0129735	0.00513779	-0.00987335	-0.0204291	-0.00587366	-0.00391524	-0.0175282	-0.00139411	-0.0187397	-0.0134249	-0.0231085	-0.0201185	-0.0222772	-0.00857404	0.00091444	-0.007073	-0.0201965	0.00839621
2	0.0538043	0.056297	0.0373921	0.0239525	0.0342159	-0.0109178	0.0318998	0.0386837	-0.0028128	0.0619365	0.0523149	0.00726025	0.01268	0.0870574	0.00322292	0.026546	0.0367689	0.0507426	0.000539425	-0.0542424	-0.00618046	-0.00572059	0.0104279	0.0251731	0.0125791	0.00609929	0.00646242	0.0126561	0.00658942	0.0182378	0.0166571	0.0468608	0.0131946	0.0263435	0.0174339	-0.0302853
2	-0.00206186	-0.0256645	0.0186699	-0.00791652	-0.012872	0.00995029	-0.00366487	-0.0326554	-0.00385246	-0.021421	-0.0122864	-0.0240804	0.00538668	-0.0169143	-0.0190274	-0.0434015	-0.00510739	-0.0304921	-0.00592967	-0.0187234	-0.0261903	-0.0672417	-0.0522079	-0.0492603	-0.024902	-0.00419356	-0.0188274	-0.0122389	-0.00808106	-0.0177544	-0.00236604	-0.0164141	-0.0459222	-0.0171926	-0.023865	-0.0325469
2	0.0270371	-0.00015409	-0.0120763	0.00325897	-0.00825635	0.0207404	-0.0296981	-0.00403948	0.00394639	0.00179692	0.000251952	-0.00917672	-0.0128128	0.0112486	-0.00824149	-0.00766199	-0.00874491	-0.00392242	-0.00101418	-0.00295885	0.000678051	-0.0156455	-0.00644237	-0.0196969	0.00249856	-0.00973159	0.00152836	-0.0221451	-0.0106913	-0.0135245	-0.00354025	-0.00394263	-6.77914e-05	-0.0018592	0.016432	-0.00702936
2	0.00560513	0.00707086	0.0218352	-0.00274775	0.0120183	8.22328e-05	0.0117192	0.0107628	-0.00301792	0.00960635	0.0128855	0.00977713	0.00633534	0.0122701	0.0126647	-0.000533569	0.00863713	0.00814112	0.0133338	0.0148959	0.00730158	0.00801748	-0.0075474	0.00909	0.00208248	0.0125212	-0.00381162	0.0170422	0.00500908	-0.00285745	-0.00406246	0.00753484	-0.00211096	0.0004671	-0.00640246	0.00487869
2	0.0695835	-0.000440081	-0.0412021	0.0217662	0.0203412	0.190008	0.0305116	0.142671	0.00690682	0.132845	0.105538	-0.0268249	0.0409045	0.175766	-0.0083164	0.0100337	-0.0588696	0.055993	-0.0322709	0.0931394	0.00617719	0.0469129	0.0250359	-0.0147783	0.0505711	-0.0358078	0.0143588	0.00427642	-0.0468208	0.0145702	-0.026774	0.117867	0.00664058	0.0623312	0.0202596	-0.0471563
2	-0.0201236	-0.00062251	-0.0255201	0.0116977	0.0294897	-0.0136307	-0.0384653	0.0518442	0.0091422	-0.0295501	0.063329	0.0174532	0.0189832	0.0308354	0.0129073	0.0442088	0.00425709	0.0408101	-0.0296823	0.0279213	0.0381222	0.0308573	0.0236968	0.0363554	0.000673486	-0.0260808	0.0228357	0.00773892	0.00427404	0.0289794	0.00467115	-0.0410584	0.0231499	-0.00127728	0.0636599	0.0040366
2	0.0237943	0.0135644	0.0150846	-0.0204054	-0.0054247	-0.00540356	-0.00147443	0.0176999	0.00327265	0.0112591	0.0105978	0.0070404	0.00797813	0.00283714	-5.67824e-05	0.0023993	0.00365179	-0.00287353	0.0440626	0.0215606	0.000255931	-0.0151374	-0.00362874	-0.0100519	0.0213451	0.0409933	0.0142126	0.00342261	-0.00487282	-0.0172474	0.00891415	0.0150417	0.001962	0.00319596	-0.0191859	9.04414e-05
2	-0.0203087	0.0366305	-0.00237548	0.048286	0.037355	0.0065681	0.0522382	0.060681	0.00286583	0.0556084	0.0493649	0.011774	0.0129993	0.0857048	0.00755638	0.0509763	0.0159938	0.0569729	0.0418473	0.0206871	0.0158909	0.00950978	0.0293714	0.0398675	0.0305056	0.0381292	0.0351924	0.0428087	-0.012001	0.0369031	0.0220342	0.0662551	0.0304123	0.0265944	0.032543	0.00596761
2	0.0177512	-0.0159714	0.00520795	0.012504	-0.0116035	-0.00507206	0.00637006	-0.020029	-0.0206041	0.0011806	-0.042038	0.016778	0.00507425	-0.013222	0.00542178	-0.0315607	0.0271237	-0.0152442	-0.0237511	-0.039708	0.00139668	-0.0191816	-0.0009374	-0.0161015	-0.00751272	0.0011388	-0.0049723	-0.00593208	0.00959275	0.00171648	0.000162916	-0.00498945	0.00359105	-0.00865813	-0.0333066	0.0124285
2	-0.0759779	0.00426018	-0.0680149	-0.0450735	-0.0539956	-0.0726112	-0.0828491	-0.0399496	-0.0738761	-0.00700055	-0.0198878	-0.0607882	-0.0934745	-0.036687	-0.0504699	-0.0594043	-0.0410957	-0.0107787	-0.0621695	-0.0596162	-0.0305025	-0.0334017	-0.0227897	-0.050656	-0.0555303	-0.0925469	-0.0419542	-0.0569251	-0.0209467	-0.0308678	-0.0288333	-0.0327755	-0.0707852	-0.0497802	-0.0824228	-0.0851976
2	0.0381979	0.0275644	-0.0100632	0.0287501	0.0282763	-0.0150336	0.000952786	0.00445391	0.0121876	0.0364403	0.00283032	0.00528224	0.0154011	0.0259881	-0.0165763	0.0489733	-0.0124684	0.0217333	0.00626575	-0.0148958	0.0165004	-0.0241201	0.00572489	0.0523028	0.0222184	0.00528848	0.0170223	0.017375	-0.0012687	0.013105	0.0151481	0.0373614	0.00444547	0.0247518	0.0159714	0.0127947
2	-0.0567027	0.0105419	0.0169292	0.0893106	0.0965959	0.0229437	0.0897102	0.0288832	-0.0846668	0.0898997	0.0362015	-0.0229794	0.0018873	0.124684	-0.0107507	0.0104805	-0.0224904	0.084021	0.0718209	0.0118736	0.0150052	0.0576766	0.043137	0.0100794	0.0776916	-0.00533982	0.0748874	0.0377663	-0.0352713	0.0824088	0.0657339	0.10315	0.0293972	0.0725309	0.000694872	-0.0442933
2	0.00870706	0.00759767	-0.00536098	-0.0125333	-0.00280834	0.000186829	-5.17891e-06	-0.0144447	0.000913142	-0.016954	-0.0356653	0.00509753	-0.012111	-0.0166597	-0.0185983	-0.0262409	0.00561918	-0.00563185	-0.00588961	0.00605243	0.00324008	-0.0351331	-0.00392041	-0.0114067	-0.0185739	0.0222099	-0.0117399	-0.0130319	0.0115894	-0.0126842	-0.0197236	-0.0075487	-0.0130299	-0.00556695	-0.0287567	0.000141645
2	-0.0288638	0.0894978	-0.0350057	0.0257982	0.0184582	0.0421378	0.0859511	0.0337771	0.00191327	0.0535952	0.0790032	-0.0118509	-0.00607018	0.0367661	0.0132268	0.0286606	0.0166646	0.0957054	0.0193426	0.0261505	0.0187787	0.0363593	0.00871715	-0.00763766	0.0627921	0.0140877	0.0436226	0.0178051	-0.0140255	-0.00952738	0.00866131	0.0447308	0.057179	0.0760086	0.0246746	0.0584371
2	0.00355331	-0.00041448	-0.000412258	0.011412	0.00994445	0.0594531	0.0315295	0.000232393	0.0254427	0.0224939	0.0327334	-0.00435595	0.0247518	0.0454973	0.040759	0.0066146	0.0173701	0.0496023	0.000239267	0.0388148	0.00937813	0.0788983	0.0642491	0.00536854	0.0187048	0.00360374	0.0160065	0.0102843	0.016916	0.0228764	0.00820079	0.0158444	0.0305252	0.0246988	0.0360334	-0.000360472
2	0.067377	-0.0379592	0.00159755	0.0258395	-0.0129691	0.028018	-0.030709	-0.00381385	0.00443212	-0.0033298	-0.0194789	0.0124327	-0.0248313	-0.0156792	0.00481176	-0.0182337	-0.0265433	-0.035136	0.0114182	-0.0165799	-0.000514682	0.0274291	0.0115944	-0.0294776	0.0120535	-0.0159234	0.0186978	-0.0278087	-0.00833465	0.0104585	0.00379828	0.0160218	-0.00193251	0.0153597	-0.00645663	-0.0103994
2	-0.0917393	-0.0172633	-0.0413692	-0.0284004	-0.0308871	-0.0635662	-0.0672988	-0.0215894	-0.102436	-0.0197953	-0.0231722	-0.035126	-0.0199587	0.019073	-0.0182498	-0.0144809	-0.0497982	-0.00650215	-0.0201555	-0.0540625	-0.0171983	0.0198176	-0.00745146	-0.0157345	-0.0082789	-0.0318488	-0.0208164	-0.0317881	-0.0550822	-0.0352606	-0.032999	-0.0176608	-0.0251343	-0.0183957	-0.0958308	-0.0520997
2	0.024351	0.00741447	0.026296	-0.00196832	-0.000761922	0.0314115	0.0286308	0.0146254	0.0207014	-0.0115932	0.0244621	0.00755318	0.0425641	-0.00133972	0.00977383	0.00950893	0.0084843	0.027332	0.0122641	0.0459207	0.00126408	0.0147807	0.0183877	0.00599586	-0.00407426	-0.00564652	0.00281801	0.0154441	0.0153912	0.0145087	0.0146443	-0.0180898	0.0183321	-0.0112404	0.0269735	0.00746376
2	0.0200976	0.0909924	-0.0155434	-0.00701187	0.0151013	0.00743655	-0.0174633	0.0366091	0.0017416	0.0537145	0.0597052	-0.0119138	0.0103222	0.058147	-0.010646	0.00691521	-0.0180834	0.0378904	0.0048672	0.0220655	-0.0250278	-0.0136131	-0.0280877	0.0143934	-0.00483772	0.0205859	-0.0106353	0.0186825	0.0136334	-0.0194544	-0.00864899	0.0452049	0.0258555	0.0290072	-0.00693306	-0.00579189
2	-0.0872888	0.0270313	0.00967928	-0.00744429	-0.0108819	-0.0623282	-0.0471061	-0.00582825	-0.101256	-0.00426049	-0.00455989	-0.00228677	-0.022234	-0.0172038	-0.0299645	-0.0185514	-0.014587	0.00246411	-0.027744	-0.0397134	-0.00108053	-0.0527445	-0.0128151	-0.0264552	-0.0343962	-0.00686215	-0.0235849	-0.00944016	-0.00830718	-0.0157178	-0.0112109	0.00227761	-0.00261997	0.00899057	-0.0325563	-0.0335251
2	0.0184432	-0.00158846	-0.0744207	-0.0011451	-0.00724723	-0.0146063	0.04213	0.0180334	0.0123615	0.0162681	0.0265254	-0.0258493	0.0453596	0.056826	-0.0161622	0.0418525	-0.0222578	0.0206757	0.0155612	-0.00297467	-0.0313574	0.0134846	-0.00852458	0.00973353	0.0071593	0.0367375	0.00341446	0.0256689	-0.0266011	-0.014482	0.00450842	0.0228914	0.00321248	0.0034351	0.00623134	-0.00362453
2	-0.0234597	0.0959024	0.0178688	0.0609799	-0.0062782	-0.0250206	0.0168663	0.0727653	-0.0164915	0.108706	0.106429	0.0424484	0.0716846	0.0691322	0.0274919	0.0223088	0.01486	0.103279	0.062807	0.0296304	0.0473108	0.0064471	0.024606	0.00593868	0.0374471	0.0943422	0.0322788	0.087603	-0.00348377	0.0551206	0.0382322	0.0816083	0.0666702	0.103294	0.0101251	0.0306852
2	-0.0111407	-0.0161243	0.00513342	-0.0196463	0.00527373	0.0259774	0.109938	-0.035299	0.0155062	-0.0281321	-0.0453307	-0.032643	0.0208345	-0.0402825	-0.0542014	-0.0628453	-0.0457594	-0.029418	0.0445696	-0.0281011	-0.00609935	-0.00282138	-0.00470717	-0.0581636	-0.000768369	0.0437033	-0.00564317	0.0161664	-0.0399699	0.0102454	-0.00977757	0.000497048	-0.0115605	-0.0120021	-0.0603175	-0.0190218
2	0.00973271	0.00276994	0.0197091	0.0028136	-0.002052	0.102327	-0.0109107	0.0447423	-0.00164513	0.0227234	0.0505384	0.0132051	-0.00282199	0.0390663	0.0328044	-0.00372934	0.0299157	0.0285074	0.00553261	0.074078	0.0188924	0.0340362	0.00502012	-0.00317077	0.01447	0.0067036	0.00503038	-0.00090395	0.0152616	-0.00891499	-0.00301233	0.011812	-0.00939566	0.0244809	-0.00101301	-0.0133493
2	0.0249376	-0.0064983	-0.0211327	-0.0245349	-0.00175839	-0.0292549	-0.00557124	-0.033747	0.00351469	-0.00871819	-0.0175309	0.000692781	-0.00430745	0.00647571	-0.00419133	-0.00445797	-0.0070739	-0.00716044	-0.0242375	-0.0313792	-0.0256022	-0.0328547	-0.0314609	0.00738317	-0.0328901	-0.0159565	-0.0213501	-0.0137718	-0.0276264	-0.00485899	-0.0162077	-0.0375925	-0.0213128	-0.0351943	0.00649979	-0.0377874
2	-0.00681108	-0.00547501	0.00469315	-0.00884331	-0.00995841	-0.0133354	-0.0146604	-0.00457396	-0.0169172	-0.0216675	-0.00463209	-0.00956397	-0.0211997	-0.0267155	-0.017492	-0.00808251	-0.0116293	-0.00830699	0.00174148	-0.00178039	-0.012497	-0.0120262	-0.0204582	-0.00802804	-0.0147882	0.00477195	-0.0072691	-0.00533777	-0.0025766	-0.00393029	-0.00203873	-0.00900946	-0.0180285	-0.0175143	-0.0279443	-0.0199079
2	-0.00595202	-0.0106607	-0.0179001	-0.0125325	0.00164214	0.0273255	0.0102124	0.00819525	-0.00133028	-0.0102316	0.00845498	-0.014204	-0.0113852	0.00685335	-0.00268854	0.00856948	-0.00626923	0.00447361	-0.0122057	0.0163537	-0.000278989	-0.0129743	-0.00421587	-0.00491892	-0.00953302	0.00101919	-0.00855511	-0.0122239	-0.00118093	-0.00540031	-0.00223329	-0.0066459	0.00330445	-0.0100254	0.0417048	-0.0200985
2	0.027931	0.0412246	0.00809694	0.0208006	0.105196	0.00648125	-0.0179818	0.0265388	0.00915141	0.0393823	0.0136774	0.0163467	0.0612918	0.0757154	0.0226658	0.0329671	-0.0199521	0.0192311	0.021739	-0.00619634	0.0158658	0.0771179	0.00260047	0.0857519	0.0135898	0.00813055	0.00390026	0.0339195	-0.0333203	-0.00511703	-0.00543302	0.0221291	-0.0013433	0.0222729	0.0133066	0.012026
2	0.0632373	0.0278899	-0.00292041	0.000703103	-0.0379529	0.0331225	-0.00554096	0.0250817	0.0278991	-0.00109578	0.0347211	0.00592096	-0.00799318	-0.0201848	-0.0031626	-0.025167	-0.00638199	0.0528993	-0.0146663	0.0331225	-0.00165909	0.00934331	0.00979081	-0.0382716	-0.00587748	-0.0142446	-0.00725188	-0.0255528	-0.0120131	0.000741515	0.000813529	-0.0147996	0.0201276	-0.0030085	0.0334739	-0.00336801
2	-0.00273923	-0.0179919	-0.00559406	0.0228551	-0.0326251	-0.0171619	-0.0444644	0.0356748	-0.0707406	0.0463966	0.0439568	-0.0251261	0.0244548	0.00220276	-0.0232334	-0.00431677	-0.00654202	0.0277301	0.0414009	0.0186039	0.000426104	-0.0113654	-0.0148862	-0.0336933	-0.0133371	0.0283846	0.00154827	0.0304193	-0.0158002	-0.0152476	-0.00117238	0.0543071	-0.0294666	-0.00887564	-0.0175513	-0.0328966
2	-0.0406885	0.0432027	0.00149086	0.00762182	0.0262028	-0.0486458	-0.0496158	-0.00302826	-0.0338354	0.0338847	-0.00140616	0.00493701	0.00422691	0.023585	-0.0302992	-0.00170307	-0.0299591	0.00916236	0.0134679	-0.0231179	0.00775757	-0.053233	-0.0288885	0.022453	-0.00382904	0.00688592	-0.00921922	0.00832059	-0.0102581	-0.0244527	-0.00247848	0.0274765	-0.0160036	0.00285659	-0.0344524	0.0188361
2	0.000132004	0.0201754	-0.0201871	-0.00676795	-0.00379479	-0.0662652	0.00489187	0.000353171	-0.0170919	-0.0107938	0.00375471	0.0256133	0.0222194	-0.0154584	-0.0138282	0.0357583	-0.0341606	0.00116835	0.00551734	-0.0104715	0.00706843	-0.0144598	-0.0142608	0.0135504	-0.00894172	0.0373668	-0.0143289	0.0328424	-0.00199643	-0.00974143	-0.0144849	-0.00250892	-0.00118171	-0.00588872	-0.0514487	-0.0164302
2	-0.024638	-0.0142076	0.00532192	-0.0468671	0.00610345	0.00671086	-0.0544765	-0.0229494	-0.00855596	0.0169891	-0.0133997	0.00225827	0.00443051	-0.0485328	-0.0209007	-0.0233683	0.0157571	-0.0068497	-0.0511021	-0.0261096	0.00772414	-0.0514277	-0.0243654	-0.0275861	-0.0348825	-0.0403305	-0.0300664	0.0246518	-0.0211838	-0.0228812	-0.0134719	-0.0129837	-0.0176432	0.00835469	-0.0201853	0.0303538
2	0.0018891	0.0303298	0.0140436	0.0139195	0.0139939	-0.00869358	-0.0322721	0.0166674	0.00304787	-0.00117892	0.00397191	0.0234512	0.0246817	-0.0280584	-0.00961194	0.0205001	0.00626416	-0.0130371	0.0160897	0.00571603	0.0287574	-0.0617844	0.00350941	0.0333809	0.00132296	0.0197473	0.014757	0.0195027	0.00972813	-0.00476895	0.0106074	-0.00242058	-0.00117459	0.0118614	-0.0259943	0.0219643
2	0.016298	-0.00725258	-0.00751036	0.02226	0.0740797	0.0146033	0.015792	0.0277	-0.0223811	0.0262258	0.0116168	0.0120173	0.0192889	0.0335989	-0.00264037	0.0274565	-0.03755	0.00189077	0.0313503	0.000696229	-0.0115423	-0.00610886	-0.00990508	0.0146701	0.0131517	0.0195222	0.00359465	0.0360261	-0.0443484	-0.00859351	0.0144998	0.0693824	-0.00589656	0.0191381	-0.0135656	-0.0102108
2	-0.00161728	0.0672563	0.0215626	0.0635079	-0.0130402	0.0299767	0.026028	0.0372902	-0.0158601	0.074405	0.0948343	0.00846789	0.0618781	-0.0130773	0.0142996	-0.00848783	0.016422	0.0814332	0.0101346	0.0505215	0.0352079	0.026542	0.0233321	-0.00679289	-0.0124359	0.0558334	-0.000142781	0.0736367	0.0111354	0.0445211	0.0301245	0.011941	0.0101705	0.0423527	0.0186951	-0.047658
2	0.0303831	0.0629611	0.00916379	0.0145444	0.0414072	0.0238147	0.0893434	0.0104721	0.0282969	0.0852843	0.0340593	0.0897642	0.0124959	0.0999497	0.0374071	0.0148365	0.00596168	0.0750404	-0.00911419	0.00746183	0.0435564	0.0247285	0.0255259	0.0195341	0.056595	0.0165232	0.0297081	0.0247315	0.0229424	0.0477609	0.00294456	0.0817962	0.0539949	0.0756287	0.0590492	0.0305858
2	0.0179105	0.0175335	0.0124584	0.0233332	0.0820867	0.0154457	-0.0181101	0.0499166	0.0146367	0.0359618	0.0253745	0.014685	0.0320257	0.100813	-0.00507299	0.0712962	-0.00575754	0.0265405	0.0316748	0.0250985	-0.00255465	-0.00743198	-0.0118822	0.0574664	0.0146176	0.0136009	0.0133102	0.0494212	-0.00469285	-0.00613995	0.0154607	0.0540501	0.010338	0.0129072	0.0155367	-0.00448113
2	-0.0343011	0.00995255	0.0107154	0.0229962	-0.000630214	-0.0687342	0.01973	-0.0412746	-0.0580505	0.0260199	-0.00959971	0.00218463	-0.0392119	0.0210364	0.0047231	-0.0425053	-0.000874916	0.0143542	0.00846969	-0.0783068	0.032479	0.0343081	0.0305047	-0.0130263	0.0164215	-0.00845386	0.0134412	-0.00132254	-0.000477678	0.0293134	0.00908944	0.0221928	-0.00407298	0.023113	-0.0401012	-0.00886307
2	0.0530821	0.00132608	-0.012035	-0.0150893	0.00508643	-0.00127295	-0.0245006	-0.0161629	0.00673045	-0.000894829	-0.0169163	0.0258878	0.0264731	-0.0246954	0.0222706	-0.0188966	-0.0159696	-0.0296336	0.00266192	-0.0027902	0.0216019	0.0102607	0.011907	0.0109879	-0.00846519	-0.00719422	-0.00790522	0.0234936	-0.0252256	-0.012359	-0.00583282	0.0151248	-0.0222737	-0.0129156	-0.0144629	-0.0024375
2	-0.00174935	-0.0236719	0.000580397	-0.00311118	-0.00456798	0.017017	-0.0464856	-0.00276706	-0.00665084	-0.0117884	-0.00629055	-0.0125701	-0.00749088	-0.02035	-0.00745184	-0.0153732	-0.0174303	-0.0245391	0.01239	0.0134863	-0.00883085	-0.0133062	0.00297765	-0.00907627	-0.0129622	-0.00709653	-0.00833553	0.0015718	0.00305284	-0.0143349	0.00284811	0.00793969	-0.0187313	-0.00912591	0.00225406	-0.0105591
2	0.00817956	-0.0077483	0.0147306	-0.0150789	0.0351624	0.0186002	0.0299259	0.0451714	0.00201829	0.0308764	0.0610854	0.0180101	0.0385253	0.0232011	0.0293439	0.0327853	0.0408461	0.0380853	0.034441	0.0253127	0.00224202	0.0522605	0.0341958	0.020421	0.0374881	0.0308886	0.0364408	0.0275178	0.0365893	-0.0176216	0.000171391	0.0271758	0.00490762	0.0124383	0.00930458	0.0190808
2	0.0261105	-0.0073922	-0.0198691	-0.010252	-0.00125972	0.012443	-0.0132666	-0.0086481	-0.0118767	0.018908	0.0180924	-0.0100099	-0.0177951	0.0291018	0.000262388	0.0110402	-0.0225217	0.0169725	-0.0156193	-0.00918519	-0.00839328	0.0106545	0.0341906	-0.0203058	0.00774486	-0.0188459	-0.0113254	-0.0115367	-0.0112429	0.0178031	-0.0234078	-0.00197564	0.00924086	0.00703459	-0.00510522	-0.0229479
2	-0.00604822	-0.011321	-0.0237514	-0.0231972	0.0129545	0.0533841	-0.0223031	0.0126624	-0.00288495	0.00364929	0.024139	-0.00920936	0.0170075	-0.00673854	0.0192615	-0.00525653	-0.0350323	0.00499399	-0.00309034	0.0231759	-0.0206726	0.032394	-0.026473	-0.00754682	0.0097365	-0.0186518	-0.00270169	-0.000468566	-0.0255288	-0.026061	-0.0251112	0.0148597	-0.00613068	-0.00297214	0.0250271	-0.0258662
2	0.0905625	0.0358569	-0.00910511	0.0342738	0.0129237	-0.0109847	0.0019972	0.0582084	0.0523528	0.0182889	0.0107533	0.0170019	0.00515232	0.0205268	0.0026452	0.0498726	0.0242164	0.00859446	0.0295342	0.0391494	0.0240887	-0.0666856	0.024264	0.0427428	0.0121483	0.0277528	0.0151833	0.0436548	0.0124181	0.0131783	0.0223755	0.0287847	0.0317511	0.0150925	-0.025432	0.0470775
1	0.040472	-0.0113959	-0.0183785	-0.00462645	-0.0469648	-0.00875332	-0.000592634	-0.0161504	0.0201638	-0.0289341	-0.0138055	0.00294933	-0.00888507	-0.0358414	-0.012842	-0.029054	-0.000803424	-0.00677149	-0.00740085	-0.00629392	-0.00199538	-0.00996608	0.00400064	-0.0321037	-0.017478	0.00986953	-0.010843	-0.0198183	0.00283201	-0.00138187	0.00206176	-0.0291863	-0.0174151	-0.0134628	-0.0133759	-0.0102395	0.00774575
1	0.0125456	-0.0143249	0.0176744	0.0340824	0.00748523	0.0311961	0.0140092	0.0189056	0.00675868	0.00724585	0.0168157	0.00179533	-0.00229356	0.00980385	0.0301131	0.0275575	0.00915456	0.0180257	0.0179428	0.0217781	0.0129227	0.00593159	0.0150254	0.016451	0.0308666	0.0251319	0.0223093	0.0130665	0.00377856	0.0331599	0.0322446	0.019069	0.01441	0.0209062	0.028782	0.00271305	0.032118
1	-0.00455905	-0.0132096	-0.0169814	-0.0146473	-0.0349732	0.00985289	-0.0295469	-0.0195638	0.0201097	-0.0191336	-0.00839149	-0.0193193	-0.0211061	-0.0183004	-0.00497703	-0.0223491	-0.0261874	-0.0103845	-0.00961312	-0.0040139	-0.00830202	0.000485952	-0.0145006	-0.0336086	-0.0267339	-0.02519	-0.0126246	-0.022888	-0.0111551	-0.00890515	-0.0120712	-0.0159184	-0.021295	-0.0192509	-0.00661378	-0.0264364	-0.0114482
1	0.0012025	-0.00683059	-0.00846969	0.000264249	0.0139309	0.0338317	-0.0253774	0.022639	0.00645496	0.00846729	0.0278493	0.00228496	0.00474095	0.0324638	0.0111673	0.00932058	-0.00903937	0.0179134	-0.000895945	0.0108499	0.00193726	0.0159142	0.00397582	0.00575184	-0.000441008	-0.00110646	-0.00267253	-0.00734876	-0.015276	-0.00161128	-0.00370923	0.0042468	0.00923048	-0.00339921	0.0157652	0.000976084	0.0058155
1	0.00119336	-0.023391	0.0201767	-0.0051135	0.00108692	0.0734056	0.0387826	0.00836613	0.021453	0.0161366	-0.00411318	-0.0074198	0.0141473	0.00116431	0.00893013	0.00676996	0.029944	-0.0151901	-0.00524817	0.0160602	-0.0186748	0.00885497	-0.0194508	-0.00252852	0.00841402	-0.00355079	0.00258352	-0.00522948	0.0131713	0.00100883	0.0167534	0.00696307	-0.00412001	-0.000310487	0.0295494	0.00863164	0.0378638
1	0.00437613	0.0293891	0.00520686	-0.00473462	-0.00213004	0.0117757	0.00236102	0.0169102	0.013769	-0.00151892	0.0205553	-0.00425157	0.00535845	0.0210399	0.00515622	0.0187992	-0.00219502	0.0227101	0.0167675	0.0165184	0.000801781	-0.00158919	0.00724171	0.0292418	-0.00764802	-0.0127766	-0.00277915	0.000505338	-0.00546317	-0.00244649	0.0011968	-0.00626863	0.0119627	-0.0156083	0.022905	0.0135361	0.00386813
1	0.0240357	0.0121767	0.0184399	0.0169976	0.023942	0.0184545	0.0320182	0.0116354	0.0250001	0.0301923	0.0263556	0.00396486	0.0148657	-0.00237515	0.0212302	0.00213495	0.018428	0.0263089	0.0259556	0.0140369	0.021774	0.0329238	0.0204737	0.005344	0.0118268	0.0212584	0.016687	0.025855	0.0112023	0.0138387	0.019567	0.0366076	0.0121797	0.0200402	0.00716146	-0.00569574	0.0187708
1	-0.00205037	0.0188331	0.0247243	0.0360756	0.0566578	0.0252498	0.0479159	0.0541198	0.0350438	0.0529847	0.0560288	0.0141124	0.0302939	0.065436	0.0413393	0.0662868	0.0389885	0.0541862	0.0560221	0.0317353	0.0441471	0.0727458	0.056363	0.0407913	0.0722179	0.0452999	0.0500806	0.0453328	0.0244573	0.0537639	0.0482717	0.0668567	0.0362353	0.0572851	0.00701801	0.0612896	0.00397438
1	-0.0235096	-0.0827867	-0.0302169	-0.0520427	-0.0318664	-0.0340531	-0.0365937	-0.0323369	-0.0110294	-0.057341	-0.0191503	-0.0129217	-0.0298288	-0.0231007	-0.0212599	0.00200536	-0.0405297	-0.066722	-0.0390494	-0.0277395	-0.0478928	-0.0739751	-0.0637816	-0.00617911	-0.0489902	-0.0319816	-0.0423834	-0.0153644	-0.0381551	-0.0517388	-0.0611526	-0.048821	-0.0661707	-0.0377477	-0.0597581	-0.0440752	-0.0347393
1	0.000792023	-0.0767549	0.0149773	-0.0189045	-0.0311277	0.0178953	-0.0345493	-0.0424886	-0.0486511	-0.0351297	-0.0152131	-0.0195187	-0.00915542	-0.0312931	-0.0480866	-0.0378442	-0.0191544	-0.0324356	-0.021748	-0.0875173	-0.049444	-0.065832	-0.0742518	-0.0117399	-0.0328959	0.0140044	-0.0419052	0.0016232	-0.0290044	-0.024729	-0.0344711	-0.0260514	-0.039975	-0.0489899	-0.00222508	-0.0177209	-0.00678508
1	0.0507876	-0.00557073	-0.0238424	-0.0318933	-0.0148074	0.00228449	-0.0284143	-0.00202198	0.0475675	-0.00968628	-0.0075922	-0.0207765	0.014582	-0.0018971	-0.0318516	-0.0155337	-0.0388591	-0.0299176	-0.0129977	0.0237512	-0.0188072	-0.0421175	-0.0327659	-0.00701374	-0.0144213	-0.0164243	-0.020769	0.00836707	-0.0246877	-0.0332861	-0.0288806	-0.00706823	-0.0247374	-0.0141771	-0.0447428	-0.0235456	-0.0135696
1	0.0309777	-0.0206789	0.00215221	0.0275515	-0.031397	0.0265736	-0.0309326	0.0127125	0.00872212	-0.0232933	0.016704	0.0139271	0.00277335	-0.0119841	0.00222068	-0.0133659	0.00453281	0.00139203	-0.0131768	0.00947875	0.00243946	-0.0272195	-0.00797345	-0.0210512	-0.0216149	0.0037015	-0.00561132	-0.0184604	0.00123452	-0.00322306	0.0106348	-0.0241031	0.00487146	-0.0250603	0.021075	-0.0197192	0.0298912
1	0.0109241	0.0224556	0.00832181	0.0238787	0.0124795	-0.0123236	0.00585279	0.0027528	-0.00213474	0.0264423	0.00533576	0.0127482	0.00500147	0.00549162	0.00313546	0.00653427	0.00280654	0.0196039	0.0162889	-0.00780372	0.0114272	0.00760486	0.0105436	0.0072308	0.0183764	0.0235208	0.018285	0.0150797	0.00504447	0.0170112	0.0189353	0.0192653	0.0186698	0.0245548	-0.00405987	0.0152194	0.0115755
1	-0.035487	-0.013843	-0.00547286	-0.0308054	-0.00275282	-0.0208959	-0.0283132	-0.0109123	-0.00729831	0.0119883	-0.00904284	-0.00963276	0.00107124	-0.0159919	-0.0258426	0.0149995	-0.0365191	-0.0189408	0.00906815	-0.0180659	0.000714235	-0.0434864	-0.0110657	0.0246892	-0.00706546	0.00241651	-0.0207865	-0.000948862	-0.0348855	-0.01026	-0.0246695	0.00383422	-0.0401279	0.00827624	-0.0441123	-0.0164753	-0.0126476
1	-0.00536965	0.0249387	0.000549304	0.0140255	0.055777	0.00574577	0.057277	-0.00379384	0.0420823	0.0164806	-0.0291882	0.0290581	0.0261102	-0.00534587	-0.00813847	0.029215	0.0204714	0.001416	0.0341862	-0.00939392	0.014774	-0.0187551	0.0230225	0.0442097	0.00953366	0.0158302	0.0149055	0.0161602	0.0270534	0.0229362	0.0201838	0.0011328	0.0298988	0.0186065	0.00674328	0.0686556	0.0154325
1	0.009326	-0.000234839	-0.0135305	0.00528493	0.018732	-0.0151304	-0.018832	-0.0153829	0.00866086	0.00116763	-0.0180875	0.0118772	-0.00913814	0.00367174	0.00435972	-0.00490975	-0.00358134	-0.0108223	0.00199401	0.00666237	0.00333578	-0.0212296	-0.011183	0.00915878	-0.000719966	0.000187712	-0.0030483	0.0102979	-0.00409286	-0.00558909	-0.000650723	2.13825e-05	-0.00207158	-0.00171964	-0.0128669	0.00732183	0.00745472
1	0.0120805	0.0267329	0.0187787	0.0209323	0.0329958	0.0730805	-0.013262	0.0751618	0.0352077	0.0455631	0.087418	0.00691438	-0.0190088	0.0886774	0.0137891	0.0369383	-0.0206024	0.0835192	-0.0150924	0.051565	0.0116286	0.0520576	0.0145342	0.0360442	0.0116458	-0.000848069	0.0199521	-0.0132274	-0.0167988	0.00678143	0.0284024	0.0344068	0.0385696	0.0182441	0.0452906	0.0492438	-0.00351122
1	0.0378249	0.0458012	-0.0332181	-0.0178811	0.00664177	0.0469068	-0.0365954	0.0255493	0.0312334	0.019329	0.0182071	-0.00135318	-0.00860184	0.049701	0.0106742	0.0257927	0.0156649	0.0446211	0.00825303	0.00416578	-0.00189334	0.0672763	0.0464409	0.0248211	-0.025842	-0.031026	-0.00828847	-0.0111359	-0.010997	0.0057844	0.00640131	-0.0253435	0.0489948	-0.00695203	-0.0118994	0.000382511	0.0336906
1	-0.00309401	0.0417458	-0.0126878	0.0364239	-0.0338434	0.00972288	0.00184821	0.0523991	-0.030124	0.0470265	0.0623501	0.00703771	0.0180022	0.0135135	0.0111096	-0.00597492	0.00428389	0.0548763	-0.0244473	0.0274888	-0.00218961	0.00828199	-0.00012308	-0.0379783	-0.0174611	0.0101121	-0.0082811	0.00317165	-0.00587842	0.0228315	-0.000619492	0.00466796	0.0255358	0.0228892	0.0118115	-0.0189702	-0.0148602
1	0.0244384	-0.00516545	-0.0153003	-0.0176277	-0.0177198	0.0254387	0.0127009	0.0079638	-0.00274444	-0.00879523	0.0266708	-0.021898	0.00378347	-0.00366736	-0.0104324	-0.00111189	-0.0080182	0.0116023	-0.0129735	0.00513779	-0.00987335	-0.0204291	-0.00587366	-0.00391524	-0.0175282	-0.00139411	-0.0187397	-0.0134249	-0.0231085	-0.0201185	-0.0222772	-0.00857404	0.00091444	-0.007073	-0.0201965	0.00839621	0.0299484
1	0.0538043	0.056297	0.0373921	0.0239525	0.0342159	-0.0109178	0.0318998	0.0386837	-0.0028128	0.0619365	0.0523149	0.00726025	0.01268	0.0870574	0.00322292	0.026546	0.0367689	0.0507426	0.000539425	-0.0542424	-0.00618046	-0.00572059	0.0104279	0.0251731	0.0125791	0.00609929	0.00646242	0.0126561	0.00658942	0.0182378	0.0166571	0.0468608	0.0131946	0.0263435	0.0174339	-0.0302853	-0.00262471
1	-0.00206186	-0.0256645	0.0186699	-0.00791652	-0.012872	0.00995029	-0.00366487	-0.0326554	-0.00385246	-0.021421	-0.0122864	-0.0240804	0.00538668	-0.0169143	-0.0190274	-0.0434015	-0.00510739	-0.0304921	-0.00592967	-0.0187234	-0.0261903	-0.0672417	-0.0522079	-0.0492603	-0.024902	-0.00419356	-0.0188274	-0.0122389	-0.00808106	-0.0177544	-0.00236604	-0.0164141	-0.0459222	-0.0171926	-0.023865	-0.0325469	0.0120083
1	0.0270371	-0.00015409	-0.0120763	0.00325897	-0.00825635	0.0207404	-0.0296981	-0.00403948	0.00394639	0.00179692	0.000251952	-0.00917672	-0.0128128	0.0112486	-0.00824149	-0.00766199	-0.00874491	-0.00392242	-0.00101418	-0.00295885	0.000678051	-0.0156455	-0.00644237	-0.0196969	0.00249856	-0.00973159	0.00152836	-0.0221451	-0.0106913	-0.0135245	-0.00354025	-0.00394263	-6.77914e-05	-0.0018592	0.016432	-0.00702936	0.0120659
1	0.00560513	0.00707086	0.0218352	-0.00274775	0.0120183	8.22328e-05	0.0117192	0.0107628	-0.00301792	0.00960635	0.0128855	0.00977713	0.00633534	0.0122701	0.0126647	-0.000533569	0.00863713	0.00814112	0.0133338	0.0148959	0.00730158	0.00801748	-0.0075474	0.00909	0.00208248	0.0125212	-0.00381162	0.0170422	0.00500908	-0.00285745	-0.00406246	0.00753484	-0.00211096	0.0004671	-0.00640246	0.00487869	0.010107
1	0.0695835	-0.000440081	-0.0412021	0.0217662	0.0203412	0.190008	0.0305116	0.142671	0.00690682	0.132845	0.105538	-0.0268249	0.0409045	0.175766	-0.0083164	0.0100337	-0.0588696	0.055993	-0.0322709	0.0931394	0.00617719	0.0469129	0.0250359	-0.0147783	0.0505711	-0.0358078	0.0143588	0.00427642	-0.0468208	0.0145702	-0.026774	0.117867	0.00664058	0.0623312	0.0202596	-0.0471563	0.0571989
1	-0.0201236	-0.00062251	-0.0255201	0.0116977	0.0294897	-0.0136307	-0.0384653	0.0518442	0.0091422	-0.0295501	0.063329	0.0174532	0.0189832	0.0308354	0.0129073	0.0442088	0.00425709	0.0408101	-0.0296823	0.0279213	0.0381222	0.0308573	0.0236968	0.0363554	0.000673486	-0.0260808	0.0228357	0.00773892	0.00427404	0.0289794	0.00467115	-0.0410584	0.0231499	-0.00127728	0.0636599	0.0040366	-0.00121981
1	0.0237943	0.0135644	0.0150846	-0.0204054	-0.0054247	-0.00540356	-0.00147443	0.0176999	0.00327265	0.0112591	0.0105978	0.0070404	0.00797813	0.00283714	-5.67824e-05	0.0023993	0.00365179	-0.00287353	0.0440626	0.0215606	0.000255931	-0.0151374	-0.00362874	-0.0100519	0.0213451	0.0409933	0.0142126	0.00342261	-0.00487282	-0.0172474	0.00891415	0.0150417	0.001962	0.00319596	-0.0191859	9.04414e-05	-0.00373177
1	-0.0203087	0.0366305	-0.00237548	0.048286	0.037355	0.0065681	0.0522382	0.060681	0.00286583	0.0556084	0.0493649	0.011774	0.0129993	0.0857048	0.00755638	0.0509763	0.0159938	0.0569729	0.0418473	0.0206871	0.0158909	0.00950978	0.0293714	0.0398675	0.0305056	0.0381292	0.0351924	0.0428087	-0.012001	0.0369031	0.0220342	0.0662551	0.0304123	0.0265944	0.032543	0.00596761	0.000196386
1	-0.0759779	0.00426018	-0.0680149	-0.0450735	-0.0539956	-0.0726112	-0.0828491	-0.0399496	-0.0738761	-0.00700055	-0.0198878	-0.0607882	-0.0934745	-0.036687	-0.0504699	-0.0594043	-0.0410957	-0.0107787	-0.0621695	-0.0596162	-0.0305025	-0.0334017	-0.0227897	-0.050656	-0.0555303	-0.0925469	-0.0419542	-0.0569251	-0.0209467	-0.0308678	-0.0288333	-0.0327755	-0.0707852	-0.0497802	-0.0824228	-0.0851976	-0.0846929
1	0.0381979	0.0275644	-0.0100632	0.0287501	0.0282763	-0.0150336	0.000952786	0.00445391	0.0121876	0.0364403	0.00283032	0.00528224	0.0154011	0.0259881	-0.0165763	0.0489733	-0.0124684	0.0217333	0.00626575	-0.0148958	0.0165004	-0.0241201	0.00572489	0.0523028	0.0222184	0.00528848	0.0170223	0.017375	-0.0012687	0.013105	0.0151481	0.0373614	0.00444547	0.0247518	0.0159714	0.0127947	-0.00424945
1	0.00870706	0.00759767	-0.00536098	-0.0125333	-0.00280834	0.000186829	-5.17891e-06	-0.0144447	0.000913142	-0.016954	-0.0356653	0.00509753	-0.012111	-0.0166597	-0.0185983	-0.0262409	0.00561918	-0.00563185	-0.00588961	0.00605243	0.00324008	-0.0351331	-0.00392041	-0.0114067	-0.0185739	0.0222099	-0.0117399	-0.0130319	0.0115894	-0.0126842	-0.0197236	-0.0075487	-0.0130299	-0.00556695	-0.0287567	0.000141645	0.014917
1	-0.0288638	0.0894978	-0.0350057	0.0257982	0.0184582	0.0421378	0.0859511	0.0337771	0.00191327	0.0535952	0.0790032	-0.0118509	-0.00607018	0.0367661	0.0132268	0.0286606	0.0166646	0.0957054	0.0193426	0.0261505	0.0187787	0.0363593	0.00871715	-0.00763766	0.0627921	0.0140877	0.0436226	0.0178051	-0.0140255	-0.00952738	0.00866131	0.0447308	0.057179	0.0760086	0.0246746	0.0584371	0.01314
1	0.067377	-0.0379592	0.00159755	0.0258395	-0.0129691	0.028018	-0.030709	-0.00381385	0.00443212	-0.0033298	-0.0194789	0.0124327	-0.0248313	-0.0156792	0.00481176	-0.0182337	-0.0265433	-0.035136	0.0114182	-0.0165799	-0.000514682	0.0274291	0.0115944	-0.0294776	0.0120535	-0.0159234	0.0186978	-0.0278087	-0.00833465	0.0104585	0.00379828	0.0160218	-0.00193251	0.0153597	-0.00645663	-0.0103994	0.0453966
1	-0.0917393	-0.0172633	-0.0413692	-0.0284004	-0.0308871	-0.0635662	-0.0672988	-0.0215894	-0.102436	-0.0197953	-0.0231722	-0.035126	-0.0199587	0.019073	-0.0182498	-0.0144809	-0.0497982	-0.00650215	-0.0201555	-0.0540625	-0.0171983	0.0198176	-0.00745146	-0.0157345	-0.0082789	-0.0318488	-0.0208164	-0.0317881	-0.0550822	-0.0352606	-0.032999	-0.0176608	-0.0251343	-0.0183957	-0.0958308	-0.0520997	-0.0938143
1	0.024351	0.00741447	0.026296	-0.00196832	-0.000761922	0.0314115	0.0286308	0.0146254	0.0207014	-0.0115932	0.0244621	0.00755318	0.0425641	-0.00133972	0.00977383	0.00950893	0.0084843	0.027332	0.0122641	0.0459207	0.00126408	0.0147807	0.0183877	0.00599586	-0.00407426	-0.00564652	0.00281801	0.0154441	0.0153912	0.0145087	0.0146443	-0.0180898	0.0183321	-0.0112404	0.0269735	0.00746376	0.0249735
1	0.0200976	0.0909924	-0.0155434	-0.00701187	0.0151013	0.00743655	-0.0174633	0.0366091	0.0017416	0.0537145	0.0597052	-0.0119138	0.0103222	0.058147	-0.010646	0.00691521	-0.0180834	0.0378904	0.0048672	0.0220655	-0.0250278	-0.0136131	-0.0280877	0.0143934	-0.00483772	0.0205859	-0.0106353	0.0186825	0.0136334	-0.0194544	-0.00864899	0.0452049	0.0258555	0.0290072	-0.00693306	-0.00579189	0.0030842
1	-0.0872888	0.0270313	0.00967928	-0.00744429	-0.0108819	-0.0623282	-0.0471061	-0.00582825	-0.101256	-0.00426049	-0.00455989	-0.00228677	-0.022234	-0.0172038	-0.0299645	-0.0185514	-0.014587	0.00246411	-0.027744	-0.0397134	-0.00108053	-0.0527445	-0.0128151	-0.0264552	-0.0343962	-0.00686215	-0.0235849	-0.00944016	-0.00830718	-0.0157178	-0.0112109	0.00227761	-0.00261997	0.00899057	-0.0325563	-0.0335251	-0.0559752
1	0.0184432	-0.00158846	-0.0744207	-0.0011451	-0.00724723	-0.0146063	0.04213	0.0180334	0.0123615	0.0162681	0.0265254	-0.0258493	0.0453596	0.056826	-0.0161622	0.0418525	-0.0222578	0.0206757	0.0155612	-0.00297467	-0.0313574	0.0134846	-0.00852458	0.00973353	0.0071593	0.0367375	0.00341446	0.0256689	-0.0266011	-0.014482	0.00450842	0.0228914	0.00321248	0.0034351	0.00623134	-0.00362453	0.0145316
1	-0.0234597	0.0959024	0.0178688	0.0609799	-0.0062782	-0.0250206	0.0168663	0.0727653	-0.0164915	0.108706	0.106429	0.0424484	0.0716846	0.0691322	0.0274919	0.0223088	0.01486	0.103279	0.062807	0.0296304	0.0473108	0.0064471	0.024606	0.00593868	0.0374471	0.0943422	0.0322788	0.087603	-0.00348377	0.0551206	0.0382322	0.0816083	0.0666702	0.103294	0.0101251	0.0306852	-0.0294204
1	-0.0111407	-0.0161243	0.00513342	-0.0196463	0.00527373	0.0259774	0.109938	-0.035299	0.0155062	-0.0281321	-0.0453307	-0.032643	0.0208345	-0.0402825	-0.0542014	-0.0628453	-0.0457594	-0.029418	0.0445696	-0.0281011	-0.00609935	-0.00282138	-0.00470717	-0.0581636	-0.000768369	0.0437033	-0.00564317	0.0161664	-0.0399699	0.0102454	-0.00977757	0.000497048	-0.0115605	-0.0120021	-0.0603175	-0.0190218	0.0103381
1	0.00973271	0.00276994	0.0197091	0.0028136	-0.002052	0.102327	-0.0109107	0.0447423	-0.00164513	0.0227234	0.0505384	0.0132051	-0.00282199	0.0390663	0.0328044	-0.00372934	0.0299157	0.0285074	0.00553261	0.074078	0.0188924	0.0340362	0.00502012	-0.00317077	0.01447	0.0067036	0.00503038	-0.00090395	0.0152616	-0.00891499	-0.00301233	0.011812	-0.00939566	0.0244809	-0.00101301	-0.0133493	0.0109481
1	0.0249376	-0.0064983	-0.0211327	-0.0245349	-0.00175839	-0.0292549	-0.00557124	-0.033747	0.00351469	-0.00871819	-0.0175309	0.000692781	-0.00430745	0.00647571	-0.00419133	-0.00445797	-0.0070739	-0.00716044	-0.0242375	-0.0313792	-0.0256022	-0.0328547	-0.0314609	0.00738317	-0.0328901	-0.0159565	-0.0213501	-0.0137718	-0.0276264	-0.00485899	-0.0162077	-0.0375925	-0.0213128	-0.0351943	0.00649979	-0.0377874	0.0215246
1	-0.00681108	-0.00547501	0.00469315	-0.00884331	-0.00995841	-0.0133354	-0.0146604	-0.00457396	-0.0169172	-0.0216675	-0.00463209	-0.00956397	-0.0211997	-0.0267155	-0.017492	-0.00808251	-0.0116293	-0.00830699	0.00174148	-0.00178039	-0.012497	-0.0120262	-0.0204582	-0.00802804	-0.0147882	0.00477195	-0.0072691	-0.00533777	-0.0025766	-0.00393029	-0.00203873	-0.00900946	-0.0180285	-0.0175143	-0.0279443	-0.0199079	-0.0140413
1	-0.00595202	-0.0106607	-0.0179001	-0.0125325	0.00164214	0.0273255	0.0102124	0.00819525	-0.00133028	-0.0102316	0.00845498	-0.014204	-0.0113852	0.00685335	-0.00268854	0.00856948	-0.00626923	0.00447361	-0.0122057	0.0163537	-0.000278989	-0.0129743	-0.00421587	-0.00491892	-0.00953302	0.00101919	-0.00855511	-0.0122239	-0.00118093	-0.00540031	-0.00223329	-0.0066459	0.00330445	-0.0100254	0.0417048	-0.0200985	0.0128066
1	0.027931	0.0412246	0.00809694	0.0208006	0.105196	0.00648125	-0.0179818	0.0265388	0.00915141	0.0393823	0.0136774	0.0163467	0.0612918	0.0757154	0.0226658	0.0329671	-0.0199521	0.0192311	0.021739	-0.00619634	0.0158658	0.0771179	0.00260047	0.0857519	0.0135898	0.00813055	0.00390026	0.0339195	-0.0333203	-0.00511703	-0.00543302	0.0221291	-0.0013433	0.0222729	0.0133066	0.012026	-0.041158
1	0.0632373	0.0278899	-0.00292041	0.000703103	-0.0379529	0.0331225	-0.00554096	0.0250817	0.0278991	-0.00109578	0.0347211	0.00592096	-0.00799318	-0.0201848	-0.0031626	-0.025167	-0.00638199	0.0528993	-0.0146663	0.0331225	-0.00165909	0.00934331	0.00979081	-0.0382716	-0.00587748	-0.0142446	-0.00725188	-0.0255528	-0.0120131	0.000741515	0.000813529	-0.0147996	0.0201276	-0.0030085	0.0334739	-0.00336801	0.0296058
1	-0.00273923	-0.0179919	-0.00559406	0.0228551	-0.0326251	-0.0171619	-0.0444644	0.0356748	-0.0707406	0.0463966	0.0439568	-0.0251261	0.0244548	0.00220276	-0.0232334	-0.00431677	-0.00654202	0.0277301	0.0414009	0.0186039	0.000426104	-0.0113654	-0.0148862	-0.0336933	-0.0133371	0.0283846	0.00154827	0.0304193	-0.0158002	-0.0152476	-0.00117238	0.0543071	-0.0294666	-0.00887564	-0.0175513	-0.0328966	-0.0503774
1	-0.0406885	0.0432027	0.00149086	0.00762182	0.0262028	-0.0486458	-0.0496158	-0.00302826	-0.0338354	0.0338847	-0.00140616	0.00493701	0.00422691	0.023585	-0.0302992	-0.00170307	-0.0299591	0.00916236	0.0134679	-0.0231179	0.00775757	-0.053233	-0.0288885	0.022453	-0.00382904	0.00688592	-0.00921922	0.00832059	-0.0102581	-0.0244527	-0.00247848	0.0274765	-0.0160036	0.00285659	-0.0344524	0.0188361	-0.0391355
1	0.000132004	0.0201754	-0.0201871	-0.00676795	-0.00379479	-0.0662652	0.00489187	0.000353171	-0.0170919	-0.0107938	0.00375471	0.0256133	0.0222194	-0.0154584	-0.0138282	0.0357583	-0.0341606	0.00116835	0.00551734	-0.0104715	0.00706843	-0.0144598	-0.0142608	0.0135504	-0.00894172	0.0373668	-0.0143289	0.0328424	-0.00199643	-0.00974143	-0.0144849	-0.00250892	-0.00118171	-0.00588872	-0.0514487	-0.0164302	-0.0266468
1	-0.024638	-0.0142076	0.00532192	-0.0468671	0.00610345	0.00671086	-0.0544765	-0.0229494	-0.00855596	0.0169891	-0.0133997	0.00225827	0.00443051	-0.0485328	-0.0209007	-0.0233683	0.0157571	-0.0068497	-0.0511021	-0.0261096	0.00772414	-0.0514277	-0.0243654	-0.0275861	-0.0348825	-0.0403305	-0.0300664	0.0246518	-0.0211838	-0.0228812	-0.0134719	-0.0129837	-0.0176432	0.00835469	-0.0201853	0.0303538	-0.0182457
1	0.0018891	0.0303298	0.0140436	0.0139195	0.0139939	-0.00869358	-0.0322721	0.0166674	0.00304787	-0.00117892	0.00397191	0.0234512	0.0246817	-0.0280584	-0.00961194	0.0205001	0.00626416	-0.0130371	0.0160897	0.00571603	0.0287574	-0.0617844	0.00350941	0.0333809	0.00132296	0.0197473	0.014757	0.0195027	0.00972813	-0.00476895	0.0106074	-0.00242058	-0.00117459	0.0118614	-0.0259943	0.0219643	-0.0372376
1	0.016298	-0.00725258	-0.00751036	0.02226	0.0740797	0.0146033	0.015792	0.0277	-0.0223811	0.0262258	0.0116168	0.0120173	0.0192889	0.0335989	-0.00264037	0.0274565	-0.03755	0.00189077	0.0313503	0.000696229	-0.0115423	-0.00610886	-0.00990508	0.0146701	0.0131517	0.0195222	0.00359465	0.0360261	-0.0443484	-0.00859351	0.0144998	0.0693824	-0.00589656	0.0191381	-0.0135656	-0.0102108	0.00475
1	-0.00161728	0.0672563	0.0215626	0.0635079	-0.0130402	0.0299767	0.026028	0.0372902	-0.0158601	0.074405	0.0948343	0.00846789	0.0618781	-0.0130773	0.0142996	-0.00848783	0.016422	0.0814332	0.0101346	0.0505215	0.0352079	0.026542	0.0233321	-0.00679289	-0.0124359	0.0558334	-0.000142781	0.0736367	0.0111354	0.0445211	0.0301245	0.011941	0.0101705	0.0423527	0.0186951	-0.047658	0.00643478
1	0.0303831	0.0629611	0.00916379	0.0145444	0.0414072	0.0238147	0.0893434	0.0104721	0.0282969	0.0852843	0.0340593	0.0897642	0.0124959	0.0999497	0.0374071	0.0148365	0.00596168	0.0750404	-0.00911419	0.00746183	0.0435564	0.0247285	0.0255259	0.0195341	0.056595	0.0165232	0.0297081	0.0247315	0.0229424	0.0477609	0.00294456	0.0817962	0.0539949	0.0756287	0.0590492	0.0305858	0.0576047
1	0.0179105	0.0175335	0.0124584	0.0233332	0.0820867	0.0154457	-0.0181101	0.0499166	0.0146367	0.0359618	0.0253745	0.014685	0.0320257	0.100813	-0.00507299	0.0712962	-0.00575754	0.0265405	0.0316748	0.0250985	-0.00255465	-0.00743198	-0.0118822	0.0574664	0.0146176	0.0136009	0.0133102	0.0494212	-0.00469285	-0.00613995	0.0154607	0.0540501	0.010338	0.0129072	0.0155367	-0.00448113	-0.00111261
1	-0.0343011	0.00995255	0.0107154	0.0229962	-0.000630214	-0.0687342	0.01973	-0.0412746	-0.0580505	0.0260199	-0.00959971	0.00218463	-0.0392119	0.0210364	0.0047231	-0.0425053	-0.000874916	0.0143542	0.00846969	-0.0783068	0.032479	0.0343081	0.0305047	-0.0130263	0.0164215	-0.00845386	0.0134412	-0.00132254	-0.000477678	0.0293134	0.00908944	0.0221928	-0.00407298	0.023113	-0.0401012	-0.00886307	-0.0579287
1	0.0530821	0.00132608	-0.012035	-0.0150893	0.00508643	-0.00127295	-0.0245006	-0.0161629	0.00673045	-0.000894829	-0.0169163	0.0258878	0.0264731	-0.0246954	0.0222706	-0.0188966	-0.0159696	-0.0296336	0.00266192	-0.0027902	0.0216019	0.0102607	0.011907	0.0109879	-0.00846519	-0.00719422	-0.00790522	0.0234936	-0.0252256	-0.012359	-0.00583282	0.0151248	-0.0222737	-0.0129156	-0.0144629	-0.0024375	0.0122569
1	-0.00174935	-0.0236719	0.000580397	-0.00311118	-0.00456798	0.017017	-0.0464856	-0.00276706	-0.00665084	-0.0117884	-0.00629055	-0.0125701	-0.00749088	-0.02035	-0.00745184	-0.0153732	-0.0174303	-0.0245391	0.01239	0.0134863	-0.00883085	-0.0133062	0.00297765	-0.00907627	-0.0129622	-0.00709653	-0.00833553	0.0015718	0.00305284	-0.0143349	0.00284811	0.00793969	-0.0187313	-0.00912591	0.00225406	-0.0105591	-0.000153177
1	0.00817956	-0.0077483	0.0147306	-0.0150789	0.0351624	0.0186002	0.0299259	0.0451714	0.00201829	0.0308764	0.0610854	0.0180101	0.0385253	0.0232011	0.0293439	0.0327853	0.0408461	0.0380853	0.034441	0.0253127	0.00224202	0.0522605	0.0341958	0.020421	0.0374881	0.0308886	0.0364408	0.0275178	0.0365893	-0.0176216	0.000171391	0.0271758	0.00490762	0.0124383	0.00930458	0.0190808	-0.00301294
1	0.0261105	-0.0073922	-0.0198691	-0.010252	-0.00125972	0.012443	-0.0132666	-0.0086481	-0.0118767	0.018908	0.0180924	-0.0100099	-0.0177951	0.0291018	0.000262388	0.0110402	-0.0225217	0.0169725	-0.0156193	-0.00918519	-0.00839328	0.0106545	0.0341906	-0.0203058	0.00774486	-0.0188459	-0.0113254	-0.0115367	-0.0112429	0.0178031	-0.0234078	-0.00197564	0.00924086	0.00703459	-0.00510522	-0.0229479	0.00475854
1	0.0905625	0.0358569	-0.00910511	0.0342738	0.0129237	-0.0109847	0.0019972	0.0582084	0.0523528	0.0182889	0.0107533	0.0170019	0.00515232	0.0205268	0.0026452	0.0498726	0.0242164	0.00859446	0.0295342	0.0391494	0.0240887	-0.0666856	0.024264	0.0427428	0.0121483	0.0277528	0.0151833	0.0436548	0.0124181	0.0131783	0.0223755	0.0287847	0.0317511	0.0150925	-0.025432	0.0470775	0.0351435

## Sheet: F6 SupT5
Scalar Projection	BANKSSTS	CUNEUS	FUSIFORM	INFERIORPARIETAL	INFERIORTEMPORAL	ISTHMUSCINGULATE	LATERALOCCIPITAL	MIDDLETEMPORAL	PRECUNEUS	SUPERIORPARIETAL	SUPRAMARGINAL
1.36991	-0.00557073	-0.0148074	-0.00202198	-0.00968628	-0.0075922	0.014582	-0.0018971	-0.0299176	0.00836707	-0.00706823	-0.0141771
0.382163	0.00416289	0.022025	-0.00376678	0.0136701	-0.000731506	0.00411056	0.0137662	0.000314851	0.0143838	0.0184539	0.00115819
0.917371	-0.0206789	-0.031397	0.0127125	-0.0232933	0.016704	0.00277335	-0.0119841	0.00139203	-0.0184604	-0.0241031	-0.0250603
1.61937	0.0224556	0.0124795	0.0027528	0.0264423	0.00533576	0.00500147	0.00549162	0.0196039	0.0150797	0.0192653	0.0245548
1.2223	-0.013843	-0.00275282	-0.0109123	0.0119883	-0.00904284	0.00107124	-0.0159919	-0.0189408	-0.000948862	0.00383422	0.00827624
1.47967	0.0249387	0.055777	-0.00379384	0.0164806	-0.0291882	0.0261102	-0.00534587	0.001416	0.0161602	0.0011328	0.0186065
0.672198	-0.000234839	0.018732	-0.0153829	0.00116763	-0.0180875	-0.00913814	0.00367174	-0.0108223	0.0102979	2.13825e-05	-0.00171964
1.77147	0.0267329	0.0329958	0.0751618	0.0455631	0.087418	-0.0190088	0.0886774	0.0835192	-0.0132274	0.0344068	0.0182441
0.980194	0.0458012	0.00664177	0.0255493	0.019329	0.0182071	-0.00860184	0.049701	0.0446211	-0.0111359	-0.0253435	-0.00695203
1.10534	0.0417458	-0.0338434	0.0523991	0.0470265	0.0623501	0.0180022	0.0135135	0.0548763	0.00317165	0.00466796	0.0228892
0.723629	-0.00516545	-0.0177198	0.0079638	-0.00879523	0.0266708	0.00378347	-0.00366736	0.0116023	-0.0134249	-0.00857404	-0.007073
0.650313	0.056297	0.0342159	0.0386837	0.0619365	0.0523149	0.01268	0.0870574	0.0507426	0.0126561	0.0468608	0.0263435
0.446981	-0.0256645	-0.012872	-0.0326554	-0.021421	-0.0122864	0.00538668	-0.0169143	-0.0304921	-0.0122389	-0.0164141	-0.0171926
0.789367	-0.00015409	-0.00825635	-0.00403948	0.00179692	0.000251952	-0.0128128	0.0112486	-0.00392242	-0.0221451	-0.00394263	-0.0018592
1.12775	0.00707086	0.0120183	0.0107628	0.00960635	0.0128855	0.00633534	0.0122701	0.00814112	0.0170422	0.00753484	0.0004671
0.959315	-0.000440081	0.0203412	0.142671	0.132845	0.105538	0.0409045	0.175766	0.055993	0.00427642	0.117867	0.0623312
1.35939	-0.00062251	0.0294897	0.0518442	-0.0295501	0.063329	0.0189832	0.0308354	0.0408101	0.00773892	-0.0410584	-0.00127728
2.11971	0.0135644	-0.0054247	0.0176999	0.0112591	0.0105978	0.00797813	0.00283714	-0.00287353	0.00342261	0.0150417	0.00319596
1.60771	0.0366305	0.037355	0.060681	0.0556084	0.0493649	0.0129993	0.0857048	0.0569729	0.0428087	0.0662551	0.0265944
0.389691	-0.0159714	-0.0116035	-0.020029	0.0011806	-0.042038	0.00507425	-0.013222	-0.0152442	-0.00593208	-0.00498945	-0.00865813
0.482538	0.00426018	-0.0539956	-0.0399496	-0.00700055	-0.0198878	-0.0934745	-0.036687	-0.0107787	-0.0569251	-0.0327755	-0.0497802
2.08686	0.0275644	0.0282763	0.00445391	0.0364403	0.00283032	0.0154011	0.0259881	0.0217333	0.017375	0.0373614	0.0247518
0.957685	0.0105419	0.0965959	0.0288832	0.0898997	0.0362015	0.0018873	0.124684	0.084021	0.0377663	0.10315	0.0725309
0.545967	0.00759767	-0.00280834	-0.0144447	-0.016954	-0.0356653	-0.012111	-0.0166597	-0.00563185	-0.0130319	-0.0075487	-0.00556695
0.734708	0.0894978	0.0184582	0.0337771	0.0535952	0.0790032	-0.00607018	0.0367661	0.0957054	0.0178051	0.0447308	0.0760086
0.46883	-0.00041448	0.00994445	0.000232393	0.0224939	0.0327334	0.0247518	0.0454973	0.0496023	0.0102843	0.0158444	0.0246988
0.661185	-0.0379592	-0.0129691	-0.00381385	-0.0033298	-0.0194789	-0.0248313	-0.0156792	-0.035136	-0.0278087	0.0160218	0.0153597
0.458361	-0.0172633	-0.0308871	-0.0215894	-0.0197953	-0.0231722	-0.0199587	0.019073	-0.00650215	-0.0317881	-0.0176608	-0.0183957
0.481229	0.00741447	-0.000761922	0.0146254	-0.0115932	0.0244621	0.0425641	-0.00133972	0.027332	0.0154441	-0.0180898	-0.0112404
1.20509	0.0909924	0.0151013	0.0366091	0.0537145	0.0597052	0.0103222	0.058147	0.0378904	0.0186825	0.0452049	0.0290072
1.00784	0.0270313	-0.0108819	-0.00582825	-0.00426049	-0.00455989	-0.022234	-0.0172038	0.00246411	-0.00944016	0.00227761	0.00899057
0.374707	-0.00158846	-0.00724723	0.0180334	0.0162681	0.0265254	0.0453596	0.056826	0.0206757	0.0256689	0.0228914	0.0034351
1.1235	0.0959024	-0.0062782	0.0727653	0.108706	0.106429	0.0716846	0.0691322	0.103279	0.087603	0.0816083	0.103294
0.97353	-0.0161243	0.00527373	-0.035299	-0.0281321	-0.0453307	0.0208345	-0.0402825	-0.029418	0.0161664	0.000497048	-0.0120021
0.575371	0.00276994	-0.002052	0.0447423	0.0227234	0.0505384	-0.00282199	0.0390663	0.0285074	-0.00090395	0.011812	0.0244809
0.596624	-0.0064983	-0.00175839	-0.033747	-0.00871819	-0.0175309	-0.00430745	0.00647571	-0.00716044	-0.0137718	-0.0375925	-0.0351943
0.593439	-0.00547501	-0.00995841	-0.00457396	-0.0216675	-0.00463209	-0.0211997	-0.0267155	-0.00830699	-0.00533777	-0.00900946	-0.0175143
0.486225	-0.0106607	0.00164214	0.00819525	-0.0102316	0.00845498	-0.0113852	0.00685335	0.00447361	-0.0122239	-0.0066459	-0.0100254
1.1799	0.0412246	0.105196	0.0265388	0.0393823	0.0136774	0.0612918	0.0757154	0.0192311	0.0339195	0.0221291	0.0222729
1.05966	0.0278899	-0.0379529	0.0250817	-0.00109578	0.0347211	-0.00799318	-0.0201848	0.0528993	-0.0255528	-0.0147996	-0.0030085
1.42763	-0.0179919	-0.0326251	0.0356748	0.0463966	0.0439568	0.0244548	0.00220276	0.0277301	0.0304193	0.0543071	-0.00887564
0.510197	0.0432027	0.0262028	-0.00302826	0.0338847	-0.00140616	0.00422691	0.023585	0.00916236	0.00832059	0.0274765	0.00285659
0.46567	0.0201754	-0.00379479	0.000353171	-0.0107938	0.00375471	0.0222194	-0.0154584	0.00116835	0.0328424	-0.00250892	-0.00588872
0.703604	-0.0142076	0.00610345	-0.0229494	0.0169891	-0.0133997	0.00443051	-0.0485328	-0.0068497	0.0246518	-0.0129837	0.00835469
0.744474	0.0303298	0.0139939	0.0166674	-0.00117892	0.00397191	0.0246817	-0.0280584	-0.0130371	0.0195027	-0.00242058	0.0118614
1.70073	-0.00725258	0.0740797	0.0277	0.0262258	0.0116168	0.0192889	0.0335989	0.00189077	0.0360261	0.0693824	0.0191381
1.7338	0.0672563	-0.0130402	0.0372902	0.074405	0.0948343	0.0618781	-0.0130773	0.0814332	0.0736367	0.011941	0.0423527
0.796452	0.0629611	0.0414072	0.0104721	0.0852843	0.0340593	0.0124959	0.0999497	0.0750404	0.0247315	0.0817962	0.0756287
1.17397	0.0175335	0.0820867	0.0499166	0.0359618	0.0253745	0.0320257	0.100813	0.0265405	0.0494212	0.0540501	0.0129072
0.736388	0.00995255	-0.000630214	-0.0412746	0.0260199	-0.00959971	-0.0392119	0.0210364	0.0143542	-0.00132254	0.0221928	0.023113
1.33237	0.00132608	0.00508643	-0.0161629	-0.000894829	-0.0169163	0.0264731	-0.0246954	-0.0296336	0.0234936	0.0151248	-0.0129156
0.500463	-0.0236719	-0.00456798	-0.00276706	-0.0117884	-0.00629055	-0.00749088	-0.02035	-0.0245391	0.0015718	0.00793969	-0.00912591
1.18889	-0.0077483	0.0351624	0.0451714	0.0308764	0.0610854	0.0385253	0.0232011	0.0380853	0.0275178	0.0271758	0.0124383
0.726455	-0.0073922	-0.00125972	-0.0086481	0.018908	0.0180924	-0.0177951	0.0291018	0.0169725	-0.0115367	-0.00197564	0.00703459
0.347002	-0.011321	0.0129545	0.0126624	0.00364929	0.024139	0.0170075	-0.00673854	0.00499399	-0.000468566	0.0148597	-0.00297214
1.52375	0.0358569	0.0129237	0.0582084	0.0182889	0.0107533	0.00515232	0.0205268	0.00859446	0.0436548	0.0287847	0.0150925

## Sheet: F7 T1
'BANKSSTS'		'FUSIFORM'		'INFERIORPARIETAL'		'INFERIORTEMPORAL'		'PRECUNEUS'		'SUPERIORPARIETAL'		'SUPRAMARGINAL'
Predicted	Observed	Predicted	Observed	Predicted	Observed	Predicted	Observed	Predicted	Observed	Predicted	Observed	Predicted	Observed
0.00999586	0.00338781	0.0127432	0.0429761	0.0150598	-0.00310758	0.0168107	0.0421784	0.00964941	0.0179211	0.011621	0.0120833	0.00530834	0.00241915
-0.000967753	0.000156841	-0.00401374	0.0204261	0.00106456	0.00447087	0.00422876	0.0438427	-0.00157264	-0.00206847	-0.00114519	-0.00855804	-0.00425563	-0.00306274
0.00435427	0.00563243	0.00412054	0.0134716	0.0078582	0.00659317	0.0103363	0.0163939	0.00387484	0.00230879	0.00505183	0.00403233	0.000386972	0.00400121
0.00309947	0.00594047	0.00220268	0.0103521	0.00625643	-0.00734567	0.00889633	0.0112256	0.00259046	-0.011256	0.00359073	-0.00978937	-0.000707638	-0.00604112
-0.000357498	0.019914	-0.00308102	0.0261067	0.00184356	0.0230157	0.00492909	0.0200536	-0.000947998	0.0234167	-0.000434606	0.0212947	-0.00372329	0.0194401
-0.00244287	-0.011963	-0.00626834	-0.0249293	-0.000818455	-0.028323	0.00253591	-0.0305785	-0.00308253	-0.0106391	-0.00286284	-0.0197321	-0.00554244	-0.0178579
-0.00199659	-0.00177687	-0.00558623	-0.00331937	-0.000248766	0.010597	0.00304807	0.00671914	-0.00262573	-0.00385803	-0.00234318	0.00333889	-0.00515313	-0.0026066
0.00361714	0.0099281	0.00299389	0.0173925	0.00691724	0.0198153	0.00949041	0.012036	0.00312033	0.0399083	0.00419351	0.0285003	-0.000256057	0.0282238
0.000806211	0.0164353	-0.00130238	0.0282579	0.00332905	0.0310771	0.00626457	0.0301242	0.000243142	0.0380616	0.000920429	0.029771	-0.00270814	0.0161681
0.0207495	0.0061242	0.0291792	0.0207684	0.0287869	0.0200185	0.0291516	0.0145601	0.0206565	0.00759879	0.0241426	-0.00892953	0.0146891	0.0114012
0.00630081	0.0206357	0.00709566	0.0178029	0.010343	0.00520872	0.0125702	0.0333878	0.00586726	0.0130564	0.0073184	0.0066112	0.00208501	0.0157867
0.00525428	0.014336	0.00549613	0.0221675	0.00900708	0.000278021	0.0113692	0.0231071	0.00479607	0.0188062	0.00609981	0.0159851	0.00117208	0.00856091
0.00772319	0.0265926	0.00926966	0.0122802	0.0121587	0.0305147	0.0142025	0.0239993	0.00732318	0.0139128	0.00897464	0.0316341	0.00332581	0.026074
-0.00182038	-0.00183161	-0.00531692	-0.0345378	-2.38385e-05	-0.00614945	0.00325028	-0.0325723	-0.00244537	-0.037026	-0.00213801	-0.0149857	-0.00499942	-0.00507843
0.00105526	0.00497439	-0.000921731	-0.0117538	0.00364696	-0.00162057	0.00655038	-0.00912002	0.000498062	0.0075032	0.00121043	-7.34479e-05	-0.00249088	-0.00326666
-0.00130392	0.0109997	-0.00452754	-0.0158643	0.000635436	0.00727601	0.00384298	-0.0104804	-0.00191673	0.00170587	-0.00153663	0.00025125	-0.00454888	0.00485971
0.00457486	0.00165348	0.0044577	0.00352559	0.00813979	0.00037024	0.0105895	-0.0137941	0.00410063	-0.00309039	0.00530869	-0.00332295	0.000579403	3.86957e-06

## Sheet: Sup F1
MTL Grey Matter Density	Abeta	APOE 4	Group (1: Clinically Declining, 2: Clinically Stable, 3: Alzheimer's Clinical Syndrome)
0.0369342	72.7188	0	1
0.029487	56.9865	0	1
0.0278653	11.6011	0	1
0.0290097	111.547	1	1
0.0289967	119.049	0	1
0.0344107	139.527	0	1
0.0376688	1.93326	0	1
0.0391661	95.0276	1	1
0.0343708	20.0678	0	1
0.0342991	71.5374	0	1
0.0324062	61.4168	1	1
0.0304144	119.128	1	1
0.037736	52.9304	1	1
0.0317127	12.5265	0	1
0.034592	45.9798	1	1
0.0353632	51.3749	0	1
0.0366647	65.8667	1	1
0.031819	12.4871	1	1
0.0318682	61.3971	1	1
0.0313741	61.023	0	1
0.034658	105.818	1	1
0.0365178	122.18	0	1
0.0368322	139.232	1	1
0.0368276	57.8922	0	1
0.0390263	59.7431	0	1
0.0287364	3.86288	0	1
0.0270898	109.618	1	1
0.0261843	-12.1845	0	1
0.0360827	89.3962	0	1
0.0373725	138.129	1	1
0.0379904	48.6183	1	1
0.0400252	81.8747	0	1
0.0373222	92.8617	0	1
0.0421019	99.7926	1	1
0.0346133	7.38739	0	1
0.035379	97.6267	1	1
0.0300035	22.6274	0	1
0.0362923	58.6995	0	1
0.0343389	66.2408	1	1
0.0335925	108.456	1	1
0.0369544	46.0782	1	1
0.0380418	92.271	1	1
0.0310466	22.4502	1	1
0.0390339	52.7925	1	1
0.0385744	66.93	1	1
0.0418127	141.772	1	1
0.0353993	19.2014	1	1
0.0329644	103.671	0	1
0.0376067	78.7833	1	1
0.0330966	58.5814	1	1
0.0373496	99.7138	1	1
0.0308682	101.328	1	1
0.038842	-1.55187	0	1
0.041547	58.4633	0	1
0.0361686	124.661	1	1
0.0371002	67.3631	1	1
0.037801	94.5747	1	1
0.0421916	12.7628	0	1
0.0342179	65.2563	1	1
0.0302185	-4.2494	0	1
0.039038	-2.33947	0	1
0.0287765	93.5902	1	1
0.0297072	0.41713	0	1
0.0391924	36.4498	1	1
0.0323252	80.1616	0	1
0.0332053	92.6648	1	1
0.0366937	107.098	1	1
0.0387717	109.539	0	1
0.0411618	42.2387	1	1
0.0323907	93.7871	1	1
0.0339746	61.4561	1	1
0.0337116	60.1763	1	1
0.0418764	98.5521	1	1
0.0309488	100.127	1	1
0.0262668	100.305	0	1
0.0286662	-12.3223	1	1
0.0339993	62.4603	1	1
0.03531	109.067	0	1
0.0347416	169.613	1	1
0.0411969	-2.30009	0	1
0.034976	51.0007	1	1
0.030272	167.447	1	1
0.0362674	97.5676	1	1
0.029019	-6.10026	1	1
0.0294744	52.0837	1	1
0.0399868	122.279	0	1
0.0279043	105.345	1	1
0.0371431	63.7008	1	1
0.0329887	124.169	1	1
0.0394299	100.442	0	1
0.0332983	54.4859	0	1
0.0420296	48.2244	1	1
0.0421964	145.808	1	1
0.0291367	-14.8032	0	1
0.0272091	67.9341	0	1
0.0416931	7.50553	0	1
0.0374798	85.9308	1	1
0.0331991	75.8889	0	1
0.0384739	99.32	1	1
0.0332619	0.2793	0	1
0.0348178	121.314	1	1
0.026241	87.3091	1	1
0.0374706	115.997	1	1
0.0333255	55.687	1	1
0.0300533	48.9333	1	1
0.0400662	45.7829	0	1
0.0351792	102.293	1	1
0.0404119	79.2165	1	1
0.0328945	137.775	0	1
0.0367065	101.624	0	1
0.0399403	85.9111	0	1
0.0419091	33.0238	1	1
0.0396697	87.25	0	1
0.0325707	76.4205	1	1
0.0412822	132.99	1	1
0.0299759	118.597	1	1
0.0319456	121.097	1	1
0.0384723	73.3489	1	1
0.0348882	104.361	1	1
0.0341037	59.0933	1	1
0.0420883	67.0678	1	1
0.0401709	42.2387	0	1
0.0392508	67.6585	1	1
0.0331399	29.519	0	1
0.0349035	131.178	0	1
0.0291459	10.9907	0	1
0.0346264	92.4679	0	1
0.0412222	38.0053	1	1
0.038535	72.7976	1	1
0.0334764	-30.9293	0	1
0.0269937	7.66305	0	1
0.0326457	101.919	0	1
0.0403092	72.7385	1	1
0.0374033	116.076	1	1
0.0343216	58.286	1	1
0.0266617	120.861	0	1
0.0363553	58.7586	1	1
0.0372531	116.194	1	1
0.0312436	-9.13252	0	1
0.0339362	91.0699	1	1
0.0328631	46.3342	1	1
0.0399401	49.6224	1	1
0.029606	81.7959	1	1
0.0407413	54.6828	1	1
0.0407075	196.805	1	1
0.0330473	135.628	1	1
0.0327721	73.0535	1	1
0.0332932	86.1671	0	1
0.0305935	69.1352	1	1
0.0383521	63.2479	1	1
0.0422957	95.5395	1	1
0.0362767	36.6467	1	1
0.0357324	57.9316	0	1
0.040999	86.6396	1	1
0.030715	103.849	0	1
0.0380463	-6.92724	0	1
0.0392075	5.53653	0	2
0.0344629	12.5068	0	2
0.0391991	8.05685	1	2
0.0337582	25.3447	0	2
0.0391882	2.38613	0	2
0.0340573	-22.9352	1	2
0.0357309	-2.24102	0	2
0.0395692	-11.1212	1	2
0.0328804	-14.6063	0	2
0.0390264	3.13435	1	2
0.0392964	1.22442	0	2
0.0367988	0.92907	0	2
0.0344902	5.47746	0	2
0.0388461	10.6362	0	2
0.0402311	11.2663	0	2
0.0334506	19.162	0	2
0.0388894	-13.6415	0	2
0.0431973	-0.98086	0	2
0.0411181	-17.4614	0	2
0.0405668	6.87545	0	2
0.0389725	-7.49825	0	2
0.0415155	10.5969	0	2
0.041356	-17.4417	0	2
0.0411015	-14.1535	0	2
0.0387686	22.1549	0	2
0.0415926	10.3015	0	2
0.0437694	2.66179	0	2
0.0280185	31.488	0	2
0.0408978	15.4406	0	2
0.0385996	1.44101	0	2
0.0401752	1.57884	0	2
0.0416777	3.37063	0	2
0.0400548	-3.56025	0	2
0.0396027	-7.83298	0	2
0.037671	5.35932	0	2
0.0394858	12.999	0	2
0.0405659	-6.15933	0	2
0.0383801	4.86707	0	2
0.0411073	22.785	1	2
0.0393759	-13.7597	1	2
0.0373979	10.0849	0	2
0.0440852	48.697	0	2
0.0430031	14.5349	0	2
0.0421614	82.426	0	2
0.0421784	-4.2494	0	2
0.0415415	11.0104	0	2
0.0407454	16.8189	0	2
0.0384579	14.5349	0	2
0.0441003	6.36351	0	2
0.0433356	-4.19033	0	2
0.039254	-12.2042	0	2
0.0433488	6.59979	0	2
0.0390533	-4.97793	1	2
0.0421834	-3.04831	0	2
0.04055	5.22149	0	2
0.0406255	2.14985	0	2
0.0439273	-8.54182	0	2
0.042526	13.6291	1	2
0.0429759	18.2563	1	2
0.0385294	18.906	0	2
0.0436389	23.0606	0	2
0.040527	-2.83172	0	2
0.0416609	-1.86691	1	2
0.0420024	91.3062	0	2
0.0426938	-8.42368	0	2
0.0337569	-15.453	0	2
0.0368581	10.715	0	2
0.0412847	-1.65032	0	2
0.0423068	25.7975	0	2
0.041194	19.2998	1	2
0.0436336	5.18211	1	2
0.0396641	24.498	1	2
0.0405998	24.6161	1	2
0.0366156	44.2077	0	2
0.0436445	-0.74458	0	2
0.0397921	-11.3772	0	2
0.0426861	11.9555	1	2
0.0453657	15.7753	0	2
0.0401484	3.48877	0	2
0.0348604	21.8398	0	2
0.0420378	-10.117	0	2
0.0374774	-1.92598	0	2
0.0319498	75.9677	0	2
0.0412413	-1.39435	0	2
0.0344137	26.4473	0	2
0.0386774	-3.14676	1	2
0.0417944	22.1549	0	2
0.0398433	18.276	0	2
0.0423838	-7.006	0	2
0.0401023	-6.35623	0	2
0.0421304	14.5742	1	2
0.042957	-1.15807	0	2
0.0393433	19.8905	0	2
0.0401692	3.29187	1	2
0.0400126	15.6178	1	2
0.040755	47.0037	0	2
0.0375022	45.4285	1	2
0.0373568	65.2169	1	2
0.0413785	73.9987	0	2
0.0434348	28.121	0	2
0.0181318	1.04721	0	3
0.0265639	72.2463	1	3
0.020414	80.7917	1	3
0.021681	70.6907	1	3
0.0204717	74.2546	1	3
0.0213794	138.72	1	3
0.0240255	195.584	1	3
0.0181757	75.6132	1	3
0.0231832	26.1323	0	3
0.0203391	55.431	1	3
0.027362	59.0933	0	3
0.0223384	0.69279	0	3
0.0282685	52.9697	1	3
0.0271071	99.9501	1	3
0.0277875	-17.9536	0	3
0.0256279	60.9245	1	3
0.0195233	-11.0818	0	3
0.0202711	71.6752	1	3
0.0288054	138.208	0	3
0.0191869	67.1072	1	3
0.0206732	107.826	1	3
0.0234709	104.223	1	3
0.0196013	42.79	1	3
0.0215894	82.5441	1	3
0.0332852	5.69405	0	3
0.0195175	76.9128	1	3
0.0247522	60.1172	1	3
0.017245	47.6534	1	3
0.0301756	134.447	1	3
0.0195045	61.8499	0	3
0.0186367	114.009	1	3
0.0223777	-4.87948	0	3
0.0171127	52.5562	1	3
0.0297369	61.0033	0	3
0.0222291	77.1097	0	3
0.0217011	105.424	1	3
0.0213401	90.4398	1	3
0.0329085	84.3556	0	3
0.0283624	90.1642	1	3
0.0234838	80.1222	0	3
0.0229709	45.3497	1	3
0.019161	67.4419	1	3
0.0295078	5.9894	0	3
0.026086	100.738	0	3
0.0272327	99.891	1	3
0.0284566	75.0028	0	3
0.0253446	54.9978	1	3
0.0298683	1.50008	0	3
0.0222848	108.279	1	3
0.0350509	76.3221	1	3
0.0334093	61.5546	1	3
0.0299568	110.721	0	3
0.0293354	78.7243	0	3
0.0261556	133.738	1	3
0.0236037	24.0254	0	3
0.0234272	96.0121	1	3
0.0322275	53.206	1	3
0.0244999	24.813	1	3
0.0216839	62.7754	1	3
0.0178908	74.4515	1	3
0.0187797	-10.9637	0	3
0.0367035	142.776	1	3
0.0245468	99.3594	1	3
0.0225801	-2.71358	0	3
0.0242425	68.7808	1	3
0.027716	54.289	1	3
0.0272786	114.639	0	3
0.0220304	62.5391	1	3
0.0254158	91.8969	1	3
0.0293595	133.659	1	3
0.0290082	43.873	0	3
0.0287706	70.9664	1	3
0.0277999	80.5554	0	3
0.0308696	45.33	1	3
0.0361352	128.776	1	3
0.0211534	46.7674	0	3
0.0335893	119.837	1	3
0.0276589	107.275	1	3
0.0282489	83.8633	1	3
0.0341538	110.681	1	3
0.0279866	106.723	1	3
0.0275087	-3.69808	1	3
0.0289751	64.1733	1	3
0.0219304	73.1126	1	3
0.0238235	150.829	1	3
0.0252459	26.4079	1	3
0.0211096	105.207	1	3
0.0217311	109.677	1	3
0.0201677	73.7624	1	3
0.031182	-3.068	0	3
0.0222412	29.0858	1	3
0.0302732	19.9693	0	3
0.0221715	90.4989	1	3
0.0226888	40.8013	1	3
0.0289333	26.6836	0	3
0.0279949	49.78	0	3
0.0328364	96.9375	1	3
0.0204795	-30.89	0	3
0.0222171	99.1625	1	3
0.0250175	106.507	1	3
0.0279186	85.8717	0	3
0.0222774	59.1918	1	3
0.0335706	75.3966	1	3
0.0238927	160.379	1	3
0.0318137	77.0703	1	3
0.0267612	90.3611	1	3
0.0272586	77.8579	1	3
0.0273864	126.709	1	3
0.0318605	78.9408	1	3
0.0314917	133.561	1	3
0.0340626	130.706	1	3
0.0277766	123.716	0	3
0.0216377	90.0657	0	3
0.0244133	74.4318	0	3
0.030663	103.731	1	3
0.0246355	4.47327	0	3
0.0232805	148.447	1	3
0.0223621	133.679	0	3
0.0340099	67.7766	1	3
0.0386509	55.687	1	3
0.0252593	100.994	1	3
0.0258115	79.1181	1	3
0.0250375	158.902	0	3
0.0221711	88.8252	1	3
0.0190219	99.3988	1	3
0.0224669	52.0837	1	3
0.0283477	120.664	1	3
0.0259224	91.8378	1	3
0.0268799	82.5047	1	3
0.0208487	81.5596	1	3
0.0237174	45.842	1	3
0.034401	97.7448	0	3
0.0185623	58.9949	1	3
0.0301939	118.912	1	3
0.029487	90.2626	1	3
0.0326115	119.975	0	3
0.0298555	129.584	1	3
0.0394186	26.5458	1	3
0.0217528	90.2035	1	3
0.0305493	114.718	1	3
0.0330708	102.845	1	3
0.0255443	87.2303	0	3
0.03685	74.7272	1	3
0.0266054	104.459	1	3
0.0332862	75.1604	0	3
0.0257749	41.3133	1	3
0.0240811	-21.9901	0	3
0.0278326	85.6551	1	3
0.0230572	107.432	1	3
0.0268137	15.4012	0	3
0.0308767	106.96	0	3
0.0243206	144.39	1	3
0.0319613	56.1989	1	3
0.0254147	120.625	1	3
0.0214606	-8.30554	0	3
0.0262624	126.295	0	3
0.033145	31.1532	1	3
0.0278168	96.7603	0	3
0.035429	86.5609	1	3
0.0275576	85.0251	1	3
0.0227135	92.7632	0	3
0.0269478	132.99	1	3
0.0301916	86.1474	0	3
0.0329592	69.7456	1	3
0.0281828	84.454	1	3
0.0391638	1.71667	0	3
0.027984	-25.2586	0	3
0.0256382	109.007	0	3
0.0279612	131.631	1	3
0.0381715	73.8214	1	3
0.0312833	103.908	0	3
0.0262627	17.5868	0	3
0.0246729	52.7335	1	3
0.0202548	23.4347	0	3
0.0266485	113.832	0	3
0.0401596	7.89933	0	3
0.0271252	-13.3856	0	3
0.0340068	102.411	1	3
0.0305009	86.6396	0	3
0.0311945	113.379	1	3
0.0316262	118.104	0	3

## Sheet: Sup F2
Scalar Projection	MTL grey matter density	Field Strength
0.0981747	0.0417372	1.5
0.162949	0.0364241	3
0.220134	0.0360235	1.5
1.00822	0.0335374	1.5
0.17937	0.0360014	1.5
-0.100748	0.0445542	1.5
0.331859	0.041718	3
-0.284268	0.0444901	1.5
0.418295	0.0375391	3
0.0146853	0.0380191	1.5
0.0999049	0.0418829	1.5
0.704659	0.0405544	1.5
0.322529	0.0335754	1.5
0.233632	0.0364348	1.5
0.637142	0.0344384	1.5
0.11894	0.0412386	1.5
0.064958	0.0392233	3
0.451131	0.0425559	1.5
-0.00720964	0.0400695	1.5
-0.158872	0.0415364	3
-0.0806711	0.0405818	3
0.258188	0.0351772	1.5
-0.112854	0.0404229	3
0.338923	0.0336593	1.5
0.362936	0.0346529	1.5
0.0855765	0.0450461	3
-0.0393019	0.045065	1.5
-0.129541	0.0431056	3
-0.179376	0.0424966	1.5
0.664996	0.0385162	3
0.0809478	0.0389213	1.5
0.513747	0.0328225	1.5
0.175104	0.0374432	3
1.58684	0.028454	1.5
0.0666029	0.0376796	3
0.809397	0.0411611	1.5
0.753086	0.038403	3
-0.10375	0.0437722	3
0.885932	0.0428562	3
-0.0201592	0.0415257	1.5
0.0118119	0.0400428	3
-0.203752	0.0418762	1.5
0.157712	0.0426825	1.5
0.372417	0.0332696	1.5
0.281865	0.0380203	1.5
-0.0321543	0.040294	1.5
0.145765	0.0382918	1.5
0.527148	0.0310773	1.5
0.400207	0.0447261	3
0.0634532	0.0382607	1.5
-0.0395073	0.0396787	1.5
0.0600035	0.0395037	3
-0.0895123	0.0403469	1.5
0.268067	0.037856	1.5
-0.207997	0.0431307	3
0.716529	0.0319768	3

## Sheet: Sup F3 Sup T1
Group (Clinically Stable:1, Clinically Declining:2)	AMYGDALA	BANKSSTS	CAUDALANTERIORCINGULATE	CAUDALMIDDLEFRONTAL	CUNEUS	ENTORHINAL	FRONTALPOLE	FUSIFORM	HIPPOCAMPUS	INFERIORPARIETAL	INFERIORTEMPORAL	INSULA	ISTHMUSCINGULATE	LATERALOCCIPITAL	LATERALORBITOFRONTAL	LINGUAL	MEDIALORBITOFRONTAL	MIDDLETEMPORAL	PARACENTRAL	PARAHIPPOCAMPAL	PARSOPERCULARIS	PARSORBITALIS	PARSTRIANGULARIS	PERICALCARINE	POSTCENTRAL	POSTERIORCINGULATE	PRECENTRAL	PRECUNEUS	ROSTRALANTERIORCINGULATE	ROSTRALMIDDLEFRONTAL	SUPERIORFRONTAL	SUPERIORPARIETAL	SUPERIORTEMPORAL	SUPRAMARGINAL	TEMPORALPOLE	TRANSVERSETEMPORAL
1	1.26426	1.28335	1.1342	1.14312	1.19665	1.3029	1.08761	1.25276	1.37116	1.19412	1.25266	1.16479	1.17918	1.13203	1.27601	1.17907	1.18971	1.22592	1.18414	1.1972	1.14297	1.29155	1.17609	1.21918	1.04219	1.18343	1.07465	1.21219	1.13005	1.12453	1.09956	1.11217	1.17128	1.14266	1.23833	1.08625
1	1.39698	1.40887	1.13406	1.12993	1.24153	1.27721	0.993925	1.40326	1.28609	1.24362	1.37957	1.25853	1.19813	1.1871	1.26521	1.22784	1.2379	1.29309	1.09169	1.2793	1.18297	1.14606	1.17761	1.26828	1.00082	1.20063	1.08766	1.23984	1.20502	1.09521	1.06724	1.13575	1.18813	1.18139	1.23382	1.12227
1	1.12563	1.17551	0.932808	0.954317	1.0589	1.09485	0.939926	1.1602	1.22186	1.17843	1.17367	1.07462	1.04123	1.19733	1.18688	1.08266	1.0865	1.14524	0.938902	1.04338	0.992984	1.10376	1.03344	1.09613	0.899006	1.0336	0.923128	1.07324	1.00164	0.982792	0.900594	1.0188	1.03278	1.01798	1.04727	1.01588
1	1.05788	1.15713	1.00738	0.966999	1.03335	0.915105	0.75339	1.02328	1.14182	1.04158	1.03714	1.07283	1.04501	0.953888	1.01994	1.02458	1.01505	1.04905	0.997906	1.07617	1.05005	1.00533	1.01206	1.02348	0.908824	1.09277	0.955583	1.09083	1.01336	0.932154	0.913759	0.958973	1.0176	1.03041	0.878564	1.01451
1	1.32738	1.31138	1.14834	1.17337	1.19498	1.0612	0.948326	1.26388	1.29485	1.15952	1.2382	1.24104	1.1822	1.06606	1.32123	1.18985	1.21451	1.15256	1.13678	1.16369	1.11506	1.29603	1.21381	1.21611	1.07842	1.13502	1.11683	1.18701	1.16251	1.11956	1.12261	1.10153	1.1271	1.15652	1.03541	1.12068
1	1.32366	1.23427	1.1232	1.07882	1.1989	1.23687	1.05486	1.19218	1.3309	1.22187	1.21926	1.09346	1.1642	1.18421	1.18467	1.12122	1.08637	1.19264	1.0511	1.1728	1.08194	1.16571	1.09512	1.19014	0.99453	1.16712	1.02443	1.16477	1.07866	1.09617	1.02949	1.07418	1.10325	1.13237	1.09002	1.00985
1	1.09116	1.03106	0.936725	0.950068	0.954133	1.04389	0.886584	1.02502	1.06317	0.992599	1.06119	0.935682	0.953299	1.00261	1.01063	0.938601	0.936151	1.04159	0.964036	0.988273	0.963984	1.00824	0.972741	0.932659	0.862087	1.00396	0.910768	0.981705	0.881476	0.945064	0.927864	0.948608	0.936516	0.946993	1.00115	0.824612
1	1.17096	1.16924	1.01642	0.999739	1.04103	1.16262	1.00704	1.15412	1.28691	1.03019	1.12899	1.07377	1.04635	1.02075	1.1255	1.06079	1.06627	1.12737	0.940563	1.09473	1.06507	1.04771	1.089	1.05334	0.932117	1.02304	0.950678	1.05756	1.00699	1.01564	0.952138	0.956934	1.06152	1.01481	1.02941	0.960845
1	1.11064	1.19246	1.02194	1.02225	1.08787	1.07553	1.14166	1.17821	1.29768	1.14177	1.25684	1.08147	1.12494	1.16846	1.19876	1.06675	1.13449	1.22555	0.959732	1.08487	1.11538	1.22225	1.20036	1.11693	0.935209	1.09122	0.975736	1.06624	1.09029	1.13412	0.986577	0.963087	1.08684	1.07863	1.12401	0.990707
1	0.980194	0.97129	0.954938	0.96789	0.938208	1.00658	0.932434	1.0463	0.949865	0.994226	1.12482	0.948732	0.870858	1.00318	1.05424	0.952132	0.979439	1.09358	0.904533	0.9347	1.00356	1.07804	1.04317	0.964382	0.916676	0.929358	0.947059	0.921263	0.949325	0.990286	0.939557	0.951268	0.978737	0.984997	1.1497	0.862169
1	1.13771	1.18421	1.04681	0.981726	1.03126	1.08582	0.848152	1.1341	1.1197	1.00513	1.08823	1.133	1.05016	0.938528	1.21426	1.06545	1.12551	1.10881	0.976647	1.02047	1.05268	1.07299	1.041	1.07074	0.9357	1.02115	0.97162	1.05508	1.10551	0.985077	0.981988	0.964028	1.05618	1.0299	1.01246	1.05404
1	1.07238	1.16452	1.12783	1.08531	1.22247	1.08165	1.10957	1.16591	1.06605	1.26254	1.22519	1.02115	1.03303	1.22097	1.17862	1.03125	1.1074	1.1744	1.14559	1.0857	1.11001	1.19993	1.18467	1.07371	1.08587	1.18478	1.09381	1.17274	1.03203	1.08498	1.03686	1.23024	1.02925	1.14387	1.06333	0.934614
1	1.35881	1.28002	1.07026	1.10286	1.14553	1.03485	0.898263	1.30358	1.31518	1.1257	1.22621	1.11676	1.18871	1.08912	1.18094	1.21809	1.11742	1.17655	1.13613	1.13204	1.07409	1.01814	1.07946	1.25437	0.975268	1.20097	1.05508	1.24946	1.037	1.02197	1.05319	1.04584	1.08666	1.10618	1.06168	1.03771
1	1.29935	1.26968	1.18944	1.07193	1.17822	1.18082	1.05975	1.2761	1.35609	1.29303	1.388	1.17695	1.13005	1.28196	1.2944	1.1354	1.11822	1.28757	1.12016	1.21477	1.16196	1.29486	1.16364	1.2134	1.0755	1.18908	1.09472	1.17654	1.19346	1.04767	1.02885	1.15574	1.11103	1.19647	1.16176	1.12322
1	1.30009	1.30921	1.02018	1.03953	1.16911	1.17903	1.04642	1.27326	1.29781	1.25362	1.29801	1.16162	1.13772	1.23631	1.22778	1.18855	1.13663	1.26622	1.03025	1.15478	1.05659	1.15964	1.13202	1.22932	0.997173	1.12007	0.998165	1.13812	1.10335	1.0849	0.972079	1.11664	1.13975	1.12944	1.13817	1.09457
1	1.19775	1.22884	1.17175	1.07081	1.22683	1.11964	1.12806	1.25876	1.23033	1.19574	1.24531	1.17403	1.20612	1.12949	1.26629	1.23753	1.21799	1.24266	1.07293	1.09941	1.16963	1.21618	1.22159	1.2701	1.03871	1.16116	1.05259	1.18822	1.16974	1.11906	1.05328	1.03146	1.16995	1.17684	1.23689	1.17016
1	1.07285	1.06676	0.968132	0.892262	1.03484	0.988909	0.853676	1.04515	1.0502	1.03218	1.04161	0.97964	0.969954	0.993751	1.00594	1.02635	0.952614	1.00739	0.954749	0.970006	0.954801	0.959279	0.960321	1.05613	0.909134	1.0075	0.897834	1.03869	0.926265	0.955114	0.870652	0.973599	0.947719	0.993751	0.921318	0.944178
1	1.1876	1.19895	1.2443	1.05822	1.0732	1.10536	0.866789	1.16984	1.15402	1.05712	1.13116	1.20625	1.16684	1.00221	1.25954	1.08439	1.22433	1.13815	1.11944	1.11303	1.13678	1.12055	1.12007	1.00095	1.0237	1.23547	1.0371	1.16353	1.22559	1.04309	1.06842	1.02244	1.1577	1.07919	1.16075	1.13973
1	1.30761	1.22424	0.959686	0.995538	1.09326	1.06308	0.944067	1.1962	1.24346	1.12201	1.1895	1.11065	1.07845	1.16962	1.18027	1.07551	1.1677	1.15487	0.968458	1.11085	1.06176	1.09447	1.08707	1.1107	0.906237	1.06577	0.964097	1.08788	1.1141	1.06303	0.988387	0.97003	1.06937	1.039	1.04888	1.00715
1	1.26916	1.23433	1.0844	1.0161	1.10439	1.17829	1.1264	1.17643	1.25093	1.11747	1.17456	1.14099	1.1051	1.0734	1.19798	1.11388	1.14084	1.1837	1.05331	1.09828	1.06118	1.15745	1.13357	1.15371	1.00136	1.15851	0.999142	1.13599	1.10146	1.12686	0.993741	1.02716	1.12241	1.11832	1.18889	1.11974
1	1.31056	1.18371	1.064	0.940145	1.04064	1.15342	0.922766	1.18508	1.2463	0.991809	1.13777	1.16607	1.02882	0.903339	1.23128	1.09666	1.15347	1.05865	1.00672	1.10753	1.11724	1.09514	1.04547	1.01843	0.882548	1.00814	0.902447	1.08453	1.09556	0.96624	0.985246	0.888218	1.02399	0.996587	1.10695	1.05355
1	1.24545	1.3147	1.22424	1.15944	1.16788	1.06214	0.975726	1.16174	1.18208	1.28225	1.17825	1.21637	1.1944	1.14411	1.22026	1.07855	1.20222	1.19348	1.19098	1.09996	1.21004	1.16062	1.19757	1.1529	1.11585	1.26186	1.15117	1.24877	1.20442	1.08172	1.10032	1.1759	1.17851	1.21418	1.05161	1.13772
1	1.20365	1.35373	1.09813	1.08108	1.24367	1.10811	1.04165	1.23094	1.25512	1.27201	1.25037	1.1524	1.17119	1.21711	1.19141	1.179	1.19816	1.26927	1.04524	1.02946	1.14316	1.09681	1.15176	1.27719	1.1061	1.19626	1.07158	1.22968	1.18206	1.11555	1.01124	1.13909	1.15092	1.2311	1.21579	1.15694
1	1.06069	1.12485	1.04392	1.01053	1.09045	1.11593	1.0694	1.14525	1.11357	1.16967	1.18196	1.042	1.0697	1.12994	1.13643	1.08975	1.06547	1.20493	0.957041	1.0556	1.06482	1.21676	1.17123	1.07952	1.03938	1.05323	0.996223	1.06723	1.03213	1.0485	0.95281	1.07721	1.10798	1.12163	1.15899	1.01994
1	1.28174	1.22577	1.11639	1.06379	1.19694	1.14634	0.798047	1.21335	1.28016	1.12196	1.2155	1.15932	1.18115	1.11874	1.21918	1.12462	1.1444	1.15891	1.0572	1.10775	1.08168	1.15917	1.10453	1.21826	0.977407	1.19735	1.02305	1.19444	1.1057	1.01196	1.00015	1.06001	1.07371	1.07948	1.09865	1.06359
1	1.08281	1.11259	0.979577	0.949899	1.01463	1.06249	0.877141	1.10361	1.07723	1.03861	1.10829	1.00771	1.06771	1.04574	1.09823	1.05638	1.03914	1.09675	0.973141	1.0251	1.00755	1.05707	1.03867	1.05946	0.880226	1.02989	0.908308	1.01378	1.01393	0.964312	0.924476	0.925859	0.997553	0.978141	1.13445	0.999309
1	1.14668	1.07865	0.796819	0.841456	0.908302	0.84566	0.885229	1.04447	1.19881	0.973962	1.05644	0.952129	0.957466	0.928194	0.996119	0.96814	0.959299	0.996334	0.821186	0.969111	0.915741	0.938059	0.909057	0.973962	0.800377	0.897898	0.804852	0.951429	0.885984	0.874394	0.797143	0.862911	0.892129	0.94027	0.890943	0.857466
1	1.40502	1.24007	1.06241	1.01744	1.12343	1.19304	0.949372	1.23029	1.34364	1.09261	1.19778	1.17807	1.10558	1.00062	1.3208	1.07419	1.19567	1.20385	1.05968	1.21846	1.13161	1.27809	1.17035	1.12199	0.985079	1.05094	1.02814	1.13228	1.1578	1.05819	0.991871	0.999177	1.13475	1.07316	1.00504	1.05907
1	1.15401	1.29216	1.14431	1.12776	1.13649	1.08801	1.0931	1.2192	1.27352	1.19183	1.20168	1.16226	1.12117	1.11978	1.22086	1.13992	1.26564	1.21502	1.03503	1.1149	1.15176	1.15797	1.19081	1.20125	1.04393	1.19316	1.06262	1.17586	1.19895	1.17795	1.0638	1.05405	1.15813	1.18208	1.10301	1.13135
1	1.28004	1.25735	1.01429	1.13152	1.01831	1.16643	1.13383	1.24104	1.331	1.22001	1.32285	1.13579	1.089	1.19793	1.27103	1.03763	1.15043	1.3057	0.962769	1.14792	1.16633	1.363	1.27143	1.07738	1.05529	1.09106	1.07587	1.10002	1.03557	1.21936	1.03371	1.00065	1.14797	1.18922	1.14097	1.04448
1	1.63954	1.7647	1.19458	1.14204	1.19638	1.53301	1.03957	1.74126	1.60127	1.3523	2.01297	1.30577	1.26345	1.24061	1.352	1.20901	1.25448	1.72228	1.1488	1.54678	1.22098	1.23565	1.23405	1.20039	1.01738	1.25664	1.0601	1.24667	1.22298	1.15171	1.10308	1.12311	1.58785	1.22593	1.71912	1.08439
1	1.20193	1.23468	1.07344	1.05909	1.0695	1.14992	0.93798	1.21715	1.17302	1.10291	1.25045	1.10867	1.13228	1.1339	1.26825	1.09958	1.12717	1.19597	1.03872	1.10276	1.11524	1.19334	1.16119	1.13678	0.988223	1.09998	1.02633	1.08183	1.08477	1.02922	1.02906	0.975435	1.10751	1.08734	1.12985	1.03154
1	1.33654	1.24176	1.10625	1.03295	1.15182	1.04623	1.0257	1.19257	1.29096	1.04607	1.21261	1.24248	1.10647	1.00489	1.26362	1.13573	1.18477	1.09472	0.917966	1.10806	1.20443	1.15671	1.16253	1.16495	1.01664	1.08796	1.01971	1.10021	1.21541	1.0772	1.00401	0.99676	1.13266	1.09889	1.11372	1.16385
1	1.52649	1.34649	1.13198	1.14827	1.26856	1.33837	1.23554	1.43431	1.60688	1.30886	1.44411	1.26238	1.21327	1.28416	1.40455	1.19015	1.32886	1.35144	1.08114	1.39847	1.19238	1.42257	1.38827	1.25356	1.08847	1.18757	1.11946	1.24416	1.25842	1.27045	1.11817	1.19955	1.21243	1.2497	1.27604	1.05594
1	1.0951	1.11044	0.974997	0.938911	1.01539	1.03325	0.966697	1.09571	1.09166	1.07071	1.08199	1.02121	1.05137	1.04373	1.11013	1.04965	1.04095	1.0743	0.960269	1.08786	1.00086	1.03644	1.02419	1.0128	0.920539	1.01974	0.935014	1.0413	0.980666	0.99094	0.955714	0.976263	1.02733	1.02035	1.04515	0.990535
1	1.21423	1.27917	1.06762	1.09592	1.16632	1.01609	1.09052	1.1964	1.2679	1.33138	1.24955	1.11364	1.09058	1.31062	1.18917	1.16134	1.1258	1.28237	1.04109	1.08864	1.1106	1.1323	1.15426	1.21323	1.0814	1.09487	1.07475	1.16548	1.09629	1.10976	1.04335	1.14766	1.14698	1.20332	1.07564	1.06295
1	1.27589	1.27304	1.14516	1.08226	1.20145	1.0631	1.0378	1.28224	1.43517	1.22173	1.2643	1.2171	1.23438	1.13683	1.2515	1.23422	1.25053	1.27385	1.19952	1.14495	1.13754	1.20181	1.18133	1.28041	1.06818	1.21786	1.09821	1.2581	1.18469	1.08373	1.0785	1.15639	1.20506	1.22488	1.15512	1.12641
1	1.12526	1.11012	0.961191	1.01252	1.03013	0.955038	0.724337	1.04817	1.33693	1.02798	1.068	1.05695	1.13378	0.955143	1.00663	1.02356	0.961348	1.05001	1.11333	1.07099	1.00799	0.929165	0.966239	1.02477	0.993427	1.18243	0.973759	1.08666	0.93211	0.912337	0.931216	1.0031	0.975126	1.00852	0.862537	0.996319
1	1.19563	1.12515	1.04916	0.94427	1.01688	1.13612	0.858327	1.13834	1.35524	1.01071	1.18861	1.10272	1.04891	1.02112	1.20918	1.02238	1.05826	1.08695	0.856861	1.13349	1.00915	1.10686	1.04578	1.0433	0.925728	1.0341	0.930982	0.978779	1.03688	1.02951	0.905214	0.859135	0.972413	1.0285	1.07175	0.941795
1	1.34557	1.27616	1.1877	1.12956	1.15628	1.0733	1.13345	1.21775	1.27268	1.22691	1.26914	1.18202	1.1057	1.1464	1.23746	1.09198	1.17962	1.23521	1.0776	1.14645	1.16104	1.18284	1.17163	1.08405	1.03568	1.20495	1.07366	1.22057	1.15187	1.19426	1.1033	1.15126	1.11727	1.19134	1.08103	0.995137
1	1.20804	1.19359	0.977871	0.984731	1.09842	1.15614	0.843908	1.15733	1.22599	1.0832	1.1579	1.07732	1.08166	1.07134	1.16001	1.075	1.10121	1.15289	0.937274	1.083	1.03828	1.06778	1.07098	1.09626	0.965903	1.03358	0.981533	1.04147	1.02058	0.977871	0.924224	1.00887	1.05855	1.05432	1.10894	1.03337
1	1.23841	1.19432	1.07765	1.01846	1.08608	1.12666	0.855953	1.16202	1.3712	1.07512	1.16212	1.19822	1.142	1.07414	1.22145	1.05709	1.12359	1.15944	1.00107	1.16139	1.09835	1.17225	1.15267	1.07351	0.92576	1.13089	1.01569	1.10191	1.08851	0.973159	0.942128	0.99849	1.11472	1.03717	1.13426	1.0794
1	1.25663	1.19322	1.12882	1.05517	1.09689	1.16652	0.893223	1.17706	1.32299	1.07073	1.16802	1.15477	1.08419	1.01782	1.23921	1.0748	1.15422	1.10261	1.0242	1.113	1.1382	1.17861	1.10683	1.13725	0.951255	1.09659	1.024	1.10617	1.14142	1.06185	1.03559	1.02701	1.07279	1.02932	1.03439	1.09578
1	1.01358	1.08753	0.891329	0.952633	1.05308	1.00144	0.869728	1.10785	1.2356	1.2681	1.17682	0.930261	0.954588	1.26491	1.05817	1.00771	0.915758	1.14647	0.877906	1.0378	0.981897	1.20361	1.06115	1.01039	0.99352	0.920438	0.931084	0.954639	0.894518	1.03446	0.858002	1.07267	0.993726	1.05488	0.924244	0.887369
1	1.08736	1.22127	1.00607	0.99891	1.0518	1.06929	1.09213	1.21442	1.17513	1.15099	1.26965	1.06872	1.03322	1.21105	1.1894	1.06447	1.06426	1.22278	1.00363	1.07755	1.0966	1.25942	1.15234	1.1254	0.962265	1.08305	0.969324	1.0723	1.01495	1.09478	0.933354	0.946227	1.04381	1.10412	1.03182	1.05741
1	0.983144	0.995874	0.924424	0.952652	1.02848	0.97464	0.951595	1.04212	1.031	1.13898	1.06737	0.941985	0.964879	1.20444	1.01706	0.983244	0.927745	1.05897	0.900876	0.98737	0.987924	1.04669	1.01781	0.999396	0.988427	0.966942	0.940425	0.971873	0.874459	1.00679	0.872245	1.07699	0.957029	1.01741	0.987773	0.863389
1	1.16784	1.05218	0.901438	0.92918	0.87737	0.975932	0.752556	1.09249	1.35442	0.901331	1.04489	1.01528	0.91672	0.841427	1.07673	0.983866	0.992066	0.93754	0.913898	1.08099	0.97737	0.973429	0.945474	0.967891	0.869862	0.894302	0.9	0.930032	1.01012	0.880245	0.881044	0.856816	0.927316	0.931842	0.931044	0.937007
1	1.21218	1.2985	1.1613	1.02922	1.20702	1.04662	1.09078	1.19654	1.29414	1.16481	1.181	1.2187	1.19313	1.08085	1.29639	1.18662	1.2394	1.1599	1.16992	1.1009	1.13799	1.11163	1.15318	1.21895	0.997293	1.14937	1.03534	1.25529	1.20612	1.10065	1.05815	1.09664	1.09373	1.11298	1.12632	1.07599
1	1.24476	1.28443	1.09067	1.08724	1.13049	1.12993	0.935511	1.23303	1.25317	1.22075	1.25503	1.15818	1.1103	1.23047	1.21466	1.08513	1.14846	1.26384	1.04148	1.14901	1.17046	1.19412	1.21954	1.22805	1.0221	1.1393	1.0292	1.1623	1.11795	1.09208	1.0152	1.0656	1.1617	1.17298	1.08347	1.09293
1	1.19465	1.262	1.09285	1.04367	1.1183	1.20312	1.04431	1.2103	1.24914	1.1879	1.23248	1.16497	1.06767	1.14241	1.24839	1.06965	1.16829	1.23618	1.01982	1.05974	1.11884	1.22289	1.20473	1.12189	0.981569	1.11616	0.993035	1.11921	1.10019	1.09912	1.00182	1.04892	1.13218	1.14006	1.14959	1.07185
1	1.18231	1.17018	0.960512	0.968358	1.16672	1.07052	0.848466	1.21528	1.29441	1.07261	1.20131	1.08509	1.10563	0.998319	1.17074	1.11255	1.02522	1.11245	1.00372	1.05274	1.04193	1.24493	1.10588	1.12443	0.930653	1.0292	0.940538	1.12983	0.987822	0.98986	0.94864	0.986192	1.05544	1.04922	1.16055	0.987924
1	1.21887	1.14766	1.08234	1.05602	1.06033	1.20186	1.05872	1.18886	1.2661	1.14153	1.17279	1.13175	1.11713	1.0904	1.19219	1.12171	1.14252	1.15666	1.10689	1.15968	1.07521	1.07708	1.07766	1.10371	1.02174	1.15349	1.03084	1.12525	1.10319	1.05929	1.05987	1.05664	1.07771	1.07682	1.19541	0.979247
1	1.22934	1.3554	1.21113	1.20108	1.20249	1.14731	1.09073	1.28066	1.2618	1.33181	1.2519	1.17428	1.19379	1.20956	1.29017	1.20026	1.27631	1.27789	1.16846	1.14394	1.22412	1.25337	1.26283	1.18673	1.13856	1.24	1.13791	1.23771	1.24837	1.25962	1.18238	1.23804	1.217	1.22962	1.2045	1.1502
1	1.39362	1.24044	1.05141	1.02715	1.14637	1.1634	1.00435	1.30516	1.36469	1.0054	1.25333	1.25631	1.17944	0.98758	1.38324	1.18043	1.22728	1.12127	0.997799	1.19421	1.15129	1.17718	1.11094	1.15627	0.952835	1.08982	1.00765	1.15433	1.17425	1.06414	1.02395	0.944503	1.10114	1.07007	1.09669	1.09454
1	1.13795	1.19078	1.11366	1.05745	1.18164	1.15241	1.00172	1.22995	1.17009	1.11801	1.23205	1.0927	1.16482	1.04466	1.29966	1.20593	1.21276	1.1738	1.08179	1.10033	1.09722	1.31562	1.14918	1.19744	0.993874	1.12968	1.01505	1.17466	1.14795	1.01429	1.04057	1.06744	1.14091	1.1035	1.40182	1.10952
1	1.14509	1.13782	1.07742	0.973558	1.04547	1.1247	1.05244	1.16309	1.25422	1.00849	1.14704	1.08347	1.06967	1.04532	1.14953	1.0441	1.08664	1.12884	0.984828	1.15899	1.04854	1.1104	1.07791	1.07689	0.944678	1.09289	0.943995	1.04557	1.0825	1.0242	0.990048	0.918675	1.05322	1.02922	1.12996	1.05781
1	1.19728	1.10593	0.94771	0.973494	1.04507	1.10944	0.896575	1.13984	1.26342	1.0748	1.15264	1.02925	1.02554	1.03536	1.08279	1.03704	1.06066	1.07952	0.920146	1.05609	1.00063	0.993121	0.982297	1.08226	0.845199	1.00024	0.884982	1.03718	1.0127	0.953531	0.916586	0.94314	0.9797	0.9759	1.03209	0.965846
1	1.04287	1.01219	0.86571	0.870929	0.955642	0.994017	0.791974	1.04625	1.01075	0.925814	1.02699	0.956676	0.924285	1.0027	1.01111	0.995906	0.941875	1.00076	0.892523	0.965404	0.894008	0.938456	0.928829	0.990238	0.809654	0.898821	0.86688	0.912633	0.920641	0.877767	0.871783	0.829854	0.930043	0.861841	0.972872	0.8851
1	1.31057	1.23664	1.10392	1.02719	1.02078	1.0881	0.9088	1.18499	1.3449	0.995812	1.15086	1.15009	1.04477	0.914487	1.28746	1.06008	1.20732	1.09239	0.968152	1.14285	1.12579	1.14833	1.12269	1.03996	0.896391	1.04265	0.952177	1.03903	1.22014	1.00315	1.03785	0.913401	1.08241	1.01303	1.11193	1.02451
2	1.27165	1.13494	1.10852	1.09388	1.1327	1.2704	0.989945	1.19548	1.34302	1.12051	1.16844	1.10446	1.13192	1.088	1.19558	1.15864	1.09675	1.12869	1.04085	1.1364	1.03277	1.17646	1.13478	1.11946	0.977701	1.17542	1.02178	1.13348	1.0683	1.09373	1.07805	1.06596	1.06059	1.06132	1.23044	1.02975
2	1.23164	1.11777	1.06885	1.14183	1.04186	1.22185	0.878435	1.16567	1.07169	1.12472	1.18801	1.085	0.972789	1.12456	1.17337	1.05549	1.11408	1.17909	1.11643	1.16957	1.05287	1.11093	1.07735	1.02416	0.987651	1.12034	1.0162	1.13167	1.04918	1.06923	1.10761	1.1298	1.02668	1.03608	1.06805	0.856035
2	1.73466	1.58484	1.25087	1.46288	1.36391	1.51621	1.07396	1.50936	1.50264	1.38219	1.57183	1.43888	1.39464	1.15285	1.43041	1.37378	1.39285	1.41769	1.2752	1.46647	1.38371	1.28317	1.29825	1.3721	1.14142	1.37597	1.25278	1.52125	1.34148	1.34457	1.32113	1.26264	1.3047	1.3721	1.25412	1.30004
2	1.32962	1.44683	1.15574	1.16258	1.20988	1.26709	0.993381	1.41745	1.26671	1.32677	1.41406	1.26402	1.30239	1.21166	1.32424	1.25223	1.22834	1.35152	1.25143	1.30255	1.18529	1.16441	1.19142	1.25611	1.0479	1.30643	1.09854	1.35847	1.15246	1.12098	1.13981	1.19605	1.21951	1.24486	1.21295	1.09617
2	1.23698	1.15893	0.979652	1.02895	1.02345	1.10759	1.08864	1.16098	1.27142	1.10284	1.18353	1.11169	1.06334	1.07834	1.21268	1.0218	1.11004	1.15253	0.932357	1.09614	1.08349	1.24198	1.09159	1.05724	0.883162	1.0299	0.944306	1.03855	1.0395	1.07469	1.0048	0.967653	1.03185	1.03405	1.11729	0.927357
2	0.89807	1.11746	0.927396	0.967186	0.926033	0.920092	0.884771	1.0586	0.857953	1.02049	1.081	0.941241	0.958084	1.01428	1.0466	0.981358	1.01063	1.06454	0.941186	0.91366	0.964842	0.922163	0.948327	1.01395	0.86264	0.997329	0.892729	0.988826	0.920964	0.921563	0.911861	0.896599	0.974272	0.980159	0.960536	0.901559
2	1.36159	1.28694	1.17713	1.01504	1.19761	1.28755	1.02627	1.27622	1.4029	1.13562	1.28277	1.27307	1.20381	1.13079	1.40783	1.12851	1.2625	1.23227	1.06535	1.27424	1.21138	1.34441	1.2719	1.18064	0.974035	1.15864	1.02302	1.19761	1.22083	1.07073	1.01748	1.01265	1.17287	1.09629	1.23963	1.14466
2	2.04563	1.62325	1.185	1.19859	1.45047	1.65629	1.25135	1.89438	1.68604	1.41259	1.66137	1.41368	1.35716	1.92889	1.45827	1.55946	1.46606	1.47533	1.17022	1.48688	1.29123	1.23301	1.29347	1.44572	1.0799	1.30069	1.12026	1.3631	1.32389	1.26975	1.14764	1.31619	1.28753	1.25682	1.45351	1.20282
2	1.31344	1.29781	1.0206	1.17276	1.29974	1.33597	1.12987	1.27446	1.29979	1.38363	1.30588	1.07922	1.15707	1.2802	1.19011	1.1215	1.10115	1.28664	1.23589	1.14961	1.11932	1.18687	1.17377	1.19808	1.10455	1.2263	1.11302	1.31643	0.994214	1.22503	1.07623	1.38444	1.10516	1.21417	1.09008	1.0034
2	1.95239	1.69704	1.20392	1.55227	1.26356	1.92759	1.40804	1.8281	1.74772	1.84671	2.1767	1.35617	1.73	1.42695	1.4557	1.28712	1.36755	2.09726	1.21026	1.63408	1.25515	1.45021	1.31919	1.23565	1.06543	1.53346	1.15027	1.4848	1.22545	1.60909	1.29732	1.35424	1.37849	1.46016	1.7204	1.03435
2	1.24194	1.24509	1.07814	1.08404	1.06324	1.12832	1.05058	1.19314	1.25287	1.10493	1.17555	1.1726	1.08119	1.06645	1.1939	1.09893	1.12761	1.1575	1.00747	1.13813	1.14992	1.17412	1.16472	1.09181	0.993696	1.09741	1.00864	1.10539	1.11566	1.1483	1.03315	0.925369	1.09776	1.06518	1.11922	1.04931
2	1.61001	1.23808	1.07461	1.11103	1.11828	1.38527	1.06	1.40865	1.52171	1.20937	1.3589	1.18442	1.19806	1.29499	1.31208	1.19811	1.20217	1.23681	1.04184	1.29484	1.16078	1.23702	1.15637	1.14334	0.952526	1.12391	1.02648	1.14861	1.14993	1.16301	1.11067	1.07704	1.13218	1.09495	1.31518	1.01948
2	1.28625	1.33013	1.22969	1.1824	1.16021	1.15709	0.942007	1.30383	1.37134	1.23039	1.32642	1.23782	1.20221	1.23628	1.36609	1.23485	1.20914	1.28368	1.06077	1.25981	1.24619	1.25748	1.24733	1.22539	1.09945	1.22014	1.08375	1.21756	1.26704	1.19478	1.11178	1.09746	1.23069	1.2244	1.12644	1.17091
2	1.30077	1.27865	1.083	1.04294	1.14632	1.1145	0.919061	1.2278	1.41944	1.16025	1.24705	1.12415	1.13141	1.10772	1.19825	1.13228	1.11748	1.19484	1.07367	1.10729	1.12285	1.13927	1.13412	1.19625	1.00298	1.15532	1.00472	1.18779	1.06148	1.08696	1.00802	1.04646	1.06272	1.12642	1.01529	1.01231
2	1.12593	1.19997	0.993898	1.03569	1.11681	1.00562	0.911384	1.13733	1.09294	1.10665	1.1255	1.08635	1.02722	1.03764	1.06367	1.0762	1.06394	1.10438	1.03083	0.997084	1.02786	0.977643	1.02074	1.15466	0.967329	1.07382	0.984988	1.106	1.04525	0.990118	1.00626	1.01312	1.02927	1.06405	0.983746	0.935414
2	1.70245	1.29877	1.07526	1.08722	1.21013	1.43089	0.904902	1.54002	1.48368	1.34937	1.34093	1.17601	1.28005	1.45698	1.20535	1.26887	1.13939	1.27395	1.02548	1.28997	1.14458	1.24166	1.17774	1.20754	1.05802	1.14193	1.04175	1.18658	1.12637	1.07577	0.972386	1.18684	1.15775	1.19945	1.15389	1.13853
2	1.36835	1.13243	0.859909	0.94709	1.08299	1.19694	0.870677	1.10199	1.09029	1.06989	1.1257	0.958325	0.990267	1.07186	1.05477	1.05809	0.996065	1.12088	0.913854	1.02827	0.969352	0.950559	0.945589	1.08956	0.860634	0.970128	0.873835	1.05902	0.93332	0.896821	0.867882	1.02873	1.00233	0.98245	1.05275	0.913854
2	1.46453	1.20477	1.04326	1.06928	1.10516	1.31466	0.931294	1.21017	1.16883	1.11846	1.27415	1.04985	1.06528	1.10906	1.11757	1.04752	1.10843	1.14598	1.02628	1.12308	1.00675	1.00587	0.998286	1.11342	0.920752	1.09509	0.961726	1.12791	1.02114	0.951703	1.00203	1.04939	1.02508	1.03324	1.06647	0.881128
2	1.61208	1.31871	1.21901	1.1768	1.10491	1.25996	0.806997	1.4078	1.47668	1.18342	1.44399	1.35058	1.28712	1.10069	1.36794	1.12943	1.29364	1.30689	1.0069	1.37965	1.23314	1.22032	1.12286	1.12511	1.0357	1.1792	1.06318	1.22569	1.2391	1.05223	1.13267	0.996332	1.20642	1.23341	1.16683	1.24436
2	1.14805	1.06814	0.946811	0.86823	0.977424	1.30383	0.767943	1.19863	1.25376	0.965701	1.16976	0.977117	1.00348	0.983977	1.09783	1.02227	0.927818	1.04874	1.07797	1.24132	0.926436	1.12875	0.977578	0.976093	0.795024	1.06773	0.848572	1.08554	0.873093	0.871762	0.873554	0.92275	0.903758	0.912767	1.08242	0.793028
2	1.38276	1.33273	1.23967	1.16732	1.22546	1.1351	1.09816	1.20331	1.37911	1.2377	1.2208	1.2314	1.26797	1.16976	1.19848	1.20702	1.19403	1.21359	1.21624	1.16509	1.17564	1.13859	1.15349	1.26442	1.08639	1.31874	1.11739	1.25323	1.17458	1.15969	1.15211	1.10542	1.23002	1.20283	1.16032	1.20702
2	1.65373	1.26579	1.07336	1.04716	1.10333	1.44421	0.946798	1.30444	1.34826	1.18774	1.3785	1.14187	1.16613	1.06172	1.1927	1.1133	1.13831	1.28293	1.14203	1.25474	1.05336	1.0732	1.02997	1.11584	0.983344	1.22068	0.994771	1.22025	1.05773	1.00172	1.02064	1.10775	1.09077	1.10091	1.26488	0.986363
2	1.47327	1.40258	1.16434	1.24893	1.17561	1.17703	0.918248	1.37947	1.49429	1.22995	1.37271	1.3628	1.33146	1.15837	1.43088	1.34231	1.31967	1.22414	1.28964	1.26564	1.30898	1.24893	1.23478	1.4128	1.09595	1.41531	1.17472	1.41149	1.24631	1.14852	1.20873	1.20097	1.20548	1.15968	1.2145	1.19406
2	1.25516	1.16386	1.1444	1.07529	1.1174	1.19908	1.15203	1.20896	1.26809	1.11506	1.23575	1.19439	1.18122	1.06771	1.39163	1.13437	1.26035	1.20597	1.0256	1.08871	1.13951	1.22208	1.14644	1.18182	0.985979	1.07913	1.04356	1.12554	1.15113	1.11157	1.08702	0.998753	1.13721	1.09959	1.29333	1.03847
2	1.06721	1.16959	0.938578	0.924432	1.03671	0.961506	0.775557	1.10049	1.03571	1.03912	1.13557	1.06957	0.956773	0.995004	1.07089	1.01546	1.00557	1.09513	0.997265	0.98517	1.02635	0.960139	0.999422	1.07036	0.914072	1.0274	0.925694	1.05238	0.929691	0.90224	0.869373	0.94147	1.02834	1.0335	0.93048	0.991639
2	1.38675	1.33375	1.2002	1.12835	1.2343	1.32026	1.00198	1.36515	1.45965	1.22118	1.36671	1.26747	1.22477	1.18276	1.30621	1.20572	1.24669	1.27517	1.13376	1.2431	1.23196	1.24414	1.2418	1.24779	1.07086	1.18937	1.09554	1.1952	1.19666	1.11387	1.09091	1.10429	1.19895	1.18338	1.30438	1.10533
2	1.25824	1.26775	1.03709	1.05632	1.08364	1.08272	0.912011	1.20253	1.3362	1.13423	1.24171	1.12262	1.11725	1.03959	1.2123	1.10789	1.11096	1.18396	1.03867	1.14467	1.14738	1.16268	1.1151	1.12068	0.910323	1.12441	0.977389	1.13178	1.07673	1.05428	1.00818	0.996777	1.09873	1.06568	1.09336	1.05689
2	1.26736	1.26351	1.05601	1.06442	1.10709	1.25105	1.11837	1.22269	1.08442	1.10919	1.34645	1.1553	1.10042	1.07052	1.22966	1.08293	1.20243	1.2868	0.996512	1.14848	1.12212	1.15889	1.19479	1.11545	0.968458	1.1333	0.99282	1.10924	1.09314	1.05903	1.01898	0.996461	1.17715	1.06247	1.45974	1.01549
2	1.19939	1.13605	1.03301	0.962025	1.07867	1.15865	0.94173	1.19594	1.16994	1.11131	1.17983	1.10242	1.1122	1.0634	1.17737	1.09185	1.12883	1.13244	0.955958	1.11335	1.03405	1.10681	1.05911	1.13014	0.854692	1.06533	0.937127	1.07998	1.05424	0.973533	0.933309	0.925044	1.02464	0.988597	1.11895	0.988963
2	1.76043	1.65034	1.10432	1.14681	1.32011	1.60345	1.26519	1.62058	1.60713	1.40837	1.50987	1.28242	1.35201	1.68322	1.46651	1.31965	1.34966	1.3965	0.962262	1.45684	1.27485	1.42831	1.38362	1.3378	1.04556	1.20602	1.06453	1.2276	1.24744	1.28912	1.07246	1.21272	1.30799	1.27178	1.21114	1.23011
2	1.7748	1.88037	0.962162	1.01876	1.33067	1.51996	1.05974	1.41789	1.55749	1.76905	1.43896	1.15883	1.67586	1.25734	1.18867	1.25985	1.16902	1.51829	0.97345	1.34123	1.0763	1.09245	1.09381	1.13912	0.899916	1.32241	0.917111	1.72144	1.04448	1.0786	0.959392	1.24057	1.32194	1.29732	1.47382	1.02723
2	1.10151	1.17188	1.09692	1.12695	1.15329	1.07385	1.02048	1.15414	1.14321	1.17858	1.22376	1.06166	1.05347	1.16749	1.14395	1.06371	1.10594	1.20529	1.10436	1.05173	1.13661	1.22487	1.15319	1.16501	1.01489	1.15783	1.03864	1.11645	1.10494	1.16253	1.05849	1.1287	1.0597	1.12796	1.09085	0.986909
2	1.83154	1.3745	1.14177	1.11253	1.1532	1.61982	1.09531	1.4731	1.58994	1.489	1.6675	1.22225	1.36859	1.24224	1.31576	1.15437	1.29997	1.61025	1.08293	1.45088	1.11184	1.16697	1.12939	1.11482	0.947693	1.30656	0.990166	1.33122	1.18105	1.1767	1.12954	1.28572	1.18563	1.19748	1.31645	0.949022
2	1.20716	1.09299	1.04488	0.958672	0.934409	1.03305	0.829958	1.1192	1.1172	0.923203	1.06374	1.16953	0.959134	0.869024	1.18901	1.0331	1.08415	0.997173	0.894829	1.08841	1.06102	1.04498	1.0404	1.0532	0.844248	0.978308	0.904955	0.977897	1.10486	0.966331	0.946489	0.859052	1.02508	0.932662	1.10697	1.08353
2	1.48343	1.28801	1.01351	1.09019	1.12894	1.31192	1.02575	1.2617	1.45274	1.19384	1.28852	1.13276	1.1296	1.17095	1.12802	1.14306	1.1397	1.26292	1.05226	1.11028	1.08433	1.049	1.07372	1.14964	1.02712	1.11976	1.03294	1.14979	1.07413	1.08112	1.05481	1.08106	1.14209	1.14785	1.17238	1.0986
2	1.66401	1.1266	0.934953	0.940871	0.946634	1.36296	0.863678	1.19998	1.39872	1.014	1.17713	1.08234	0.999588	0.974681	1.11404	1.00556	1.05784	1.05995	0.889924	1.16869	0.968042	1	0.970615	0.9859	0.837587	1.01456	0.859767	1.01534	1.0105	0.938298	0.866612	0.948796	0.978438	0.96161	1.05918	0.955846
2	1.37483	1.38003	1.37411	1.37107	1.2957	1.2907	1.22706	1.33117	1.35748	1.43312	1.35244	1.31809	1.36644	1.31809	1.44578	1.28009	1.36423	1.36042	1.43152	1.22037	1.41633	1.36752	1.51349	1.30955	1.30218	1.41813	1.31217	1.39764	1.35079	1.38302	1.32546	1.32463	1.27124	1.39074	1.36212	1.22541
2	1.10319	1.1505	1.01629	1.09146	1.14132	1.10194	0.929705	1.1533	1.09815	1.18162	1.16824	1.05717	1.06651	1.09779	1.17369	1.03165	1.03481	1.18214	1.02402	1.10412	1.07605	1.22209	1.09131	1.1272	1.03647	1.02324	1.04944	1.14744	1.00597	1.05266	0.998496	1.13857	1.06791	1.06303	1.10801	0.984748
2	1.12192	1.07964	0.821378	0.962182	1.04027	0.960579	0.816269	1.10674	1.18598	0.987728	1.1389	0.975706	1.01448	1.07674	1.07353	1.09377	0.974755	1.05916	0.899169	1.01969	0.97761	0.957073	0.974955	1.16956	0.823933	0.88344	0.90017	0.981517	0.896113	0.950811	0.91119	0.899068	0.956922	0.94976	0.938189	0.845822
2	1.57835	1.42641	1.10712	1.13601	1.40912	1.48292	1.07939	1.44171	1.39601	1.31975	1.4169	1.18375	1.30513	1.27311	1.28434	1.31375	1.21122	1.30095	1.09527	1.41147	1.18093	1.14076	1.14113	1.38102	1.04837	1.25462	1.07902	1.34049	1.17669	1.16661	1.08806	1.19064	1.18046	1.15988	1.26731	1.03996
2	1.97153	1.59541	1.40132	1.50817	1.17111	1.64618	1.22172	1.51513	1.78102	1.45282	1.65071	1.44418	1.51671	1.2311	1.58403	1.16046	1.47338	1.53975	1.236	1.59378	1.40648	1.49958	1.38624	1.20822	1.04381	1.63121	1.13964	1.44787	1.4457	1.57543	1.40295	1.29141	1.32156	1.35303	1.27739	1.12541
2	1.26791	1.21106	1.13523	1.13477	1.13974	1.10597	1.12403	1.20835	1.30183	1.15851	1.25414	1.14966	1.18522	1.16639	1.26888	1.09333	1.17898	1.21664	1.06897	1.13273	1.17852	1.23895	1.22452	1.12879	1.03602	1.20431	1.09399	1.17218	1.12096	1.17238	1.10668	1.03137	1.14823	1.16818	1.10576	0.947452
2	1.30845	1.16198	1.15395	1.09289	1.07211	1.09333	0.814719	1.21776	1.14565	1.10712	1.17775	1.19495	1.02963	1.0066	1.24453	1.13136	1.17841	1.11696	1.067	1.04688	1.14175	1.10465	1.09756	1.19831	0.981313	1.12526	1.04545	1.15593	1.17429	1.00995	1.06563	1.05529	1.10355	1.11548	1.10789	1.09212
2	1.43813	1.33968	1.217	1.31803	1.22845	1.43702	1.25212	1.42112	1.3916	1.25464	1.51272	1.29506	1.31414	1.18117	1.39498	1.28704	1.34896	1.37702	1.11476	1.41275	1.27215	1.4353	1.36965	1.2607	1.13519	1.25479	1.13555	1.24288	1.33281	1.32267	1.2015	1.18041	1.26812	1.2231	1.32075	1.13267
2	1.17765	1.17359	1.0481	1.08557	1.07192	1.09856	1.02262	1.20885	1.08993	1.15137	1.28052	1.08552	1.13457	1.12925	1.23894	1.10041	1.15699	1.27886	0.99358	1.10131	1.10633	1.25038	1.15177	1.0812	0.942371	1.08256	0.995687	1.09906	1.08341	1.10949	1.02683	0.976628	1.15267	1.06931	1.27345	0.957117
2	1.2446	1.37104	1.05572	1.25287	1.48267	1.21122	1.05948	1.52986	1.23717	1.45251	1.46058	1.08449	1.03521	2.07463	1.27932	1.23024	1.16759	1.42056	1.10331	1.17314	1.13748	1.34801	1.21241	1.36064	1.18374	1.10455	1.14892	1.16695	1.06309	1.22048	1.10068	1.32369	1.2242	1.28789	1.12153	1.01872
2	1.21263	1.56518	1.04623	1.26986	1.11377	1.29266	1.11538	1.3583	1.22426	1.66836	1.66571	1.12103	1.51532	1.04485	1.25248	1.04549	1.19933	1.72041	1.03915	1.3024	1.15051	1.28829	1.1474	1.04767	0.895094	1.42049	0.944726	1.53	1.07669	1.21355	1.11302	1.0847	1.28645	1.28167	1.41484	0.953478
2	1.45593	1.27105	1.0349	1.08517	1.06267	1.12699	0.987049	1.25436	1.26479	1.0855	1.23719	1.12106	1.12754	0.979969	1.25453	1.1063	1.26726	1.13012	1.10603	1.11579	1.12446	1.1468	1.18264	1.16656	0.935298	1.13632	0.967786	1.16239	1.11947	1.05126	1.07118	0.973439	1.05729	1.05488	1.11464	1.02502
2	1.65923	1.23741	1.07992	1.12116	1.24596	1.51417	1.07475	1.35172	1.40836	1.33115	1.28147	1.14086	1.16737	1.55797	1.21296	1.28044	1.11246	1.30608	1.01172	1.27057	1.1295	1.17791	1.16614	1.20932	1.01627	1.16844	1.0352	1.16465	1.08135	1.13037	1.03699	1.14439	1.184	1.18205	1.25031	1.0309
2	1.28408	1.33667	1.22967	1.21183	1.17121	1.12796	1.06068	1.27147	1.24305	1.2556	1.26722	1.30571	1.28693	1.10991	1.26416	1.17759	1.2404	1.27469	1.25285	1.17604	1.22899	1.17894	1.25041	1.15996	1.11981	1.35752	1.16862	1.27521	1.22733	1.16473	1.14663	1.15638	1.27075	1.23579	1.20161	1.23205
2	1.33314	1.38576	1.16845	1.17871	1.06733	1.30442	1.06643	1.36466	1.3956	1.10985	1.38026	1.23313	1.2344	1.05056	1.3306	1.21689	1.30807	1.25878	1.11387	1.23889	1.2143	1.21874	1.17813	1.20124	0.997514	1.2069	1.09097	1.20732	1.30294	1.12603	1.1437	1.02777	1.19394	1.12809	1.28612	1.17046
2	1.30712	1.30264	1.02792	1.10528	1.08622	1.27329	1.29944	1.27201	1.27364	1.24015	1.36311	1.16496	1.08061	1.24192	1.25921	1.04786	1.22311	1.33169	0.985966	1.23168	1.13886	1.30417	1.2761	1.10119	1.07982	1.04412	1.07278	1.0746	1.16117	1.25911	1.04732	1.06273	1.20549	1.16708	1.25359	1.02319
2	1.53533	2.37296	1.45178	2.44978	1.13089	1.58991	1.19796	1.71603	1.40172	1.95728	2.05551	1.57774	1.69544	1.28777	1.62555	1.16853	1.35226	1.97664	1.21269	1.40885	2.2511	1.41969	1.78618	1.13844	1.24099	1.6844	1.51253	1.7793	1.1921	2.04452	1.79711	1.38184	1.57045	1.80158	1.38924	1.24931
2	1.27238	1.21403	1.07863	1.05647	1.0732	1.20988	0.981598	1.24688	1.29606	1.14995	1.26179	1.12917	1.11852	1.12998	1.25408	1.07183	1.13966	1.22858	1.02139	1.19958	1.11847	1.19208	1.14169	1.12086	0.899574	1.1317	0.952195	1.1642	1.09804	1.05085	0.968975	1.07168	1.07903	1.05678	1.12669	1.02808
2	1.22482	1.21867	1.08692	1.04364	1.03361	1.17394	0.951086	1.19447	1.2182	1.15264	1.19778	1.12001	1.12766	1.07301	1.14173	1.11748	1.12192	1.16515	1.03314	1.10031	1.07032	1.01613	1.05915	1.16794	0.9	1.15522	0.961996	1.13464	1.07787	0.999431	1.00993	1.05377	1.06639	1.05305	1.14312	0.993433
2	1.33636	1.18622	1.11299	1.04082	0.988585	1.27585	1.03589	1.14003	1.48931	1.08745	1.1423	1.13563	1.09688	1.02694	1.21312	1.07106	1.15299	1.13302	1.08436	1.17249	1.06651	1.12668	1.08368	1.03865	0.993664	1.15948	1.02114	1.09601	1.07705	1.0713	1.03188	0.994728	1.08682	1.06598	1.17641	1.05422

[truncated: 3 more sheets: Sup F4, Sup F5 Sup T3, Sup F7]
